# Supplementary material for: On the origin and evolution of RNA editing in metazoans
Source: Cell Rep. 2023 Feb 14;42(2):112112. doi: 10.1016/j.celrep.2023.112112 (PMC9989829; doi:10.1016/j.celrep.2023.112112)
Supplement: Table S1. The source of biological samples, the summary of data production, the source of genome assembly and gene model annotation, and the statistics of RNA-editing sites identified for each species, related to Figure 1 [file mmc2.xlsx]

## Sheet: S1-1 Sample collection
Table S1-1. The sources of the biological materials used in this study.
Species	Source of the biological materials	Corresponding researchers	Affiliation of corresponding researchers
Sphaeroforma arctica	strain ATCC PRA-297 maintained at Institut de Biologia Evolutiva (CSIC-Universitat Pompeu Fabra)	Iñaki Ruiz-Trillo	Institut de Biologia Evolutiva (CSIC-Universitat Pompeu Fabra), Barcelona, Catalonia, Spain
Capsaspora owczarzaki	strain ATCC 30864 maintained at Institut de Biologia Evolutiva (CSIC-Universitat Pompeu Fabra)	Iñaki Ruiz-Trillo	Institut de Biologia Evolutiva (CSIC-Universitat Pompeu Fabra), Barcelona, Catalonia, Spain
Salpingoeca rosetta	strain SrEpac maintained at University of California, Berkeley	Nicole King	Department of Molecular and Cell Biology, University of California, Berkeley, Berkeley, CA 94720, USA
Monosiga brevicollis	strain MX1 maintained at University of California, Berkeley	Nicole King	Department of Molecular and Cell Biology, University of California, Berkeley, Berkeley, CA 94720, USA
Mnemiopsis leidyi	collected from the floating docks in Flagler Beach, Florida and housed in aquaria at the Whitney Lab for Marine Bioscience (Univ. of Florida)	Mark Q. Martindale	The Whitney Laboratory for Marine Bioscience, University of Florida, St. Augustine, FL 32080, USA.
Amphimedon queenslandica	collected from Heron Island Reef on the southern Great Barrier Reef and housed in the aquarium at the University of Queensland	Bernard Degnan	School of Biological Sciences, University of Queensland, Brisbane, Queensland, Australia
Trichoplax adhaerens	strain Grell maintained at Yale University	Leo W. Buss	Department of Ecology and Evolutionary Biology, Yale University, New Haven, Connecticut 06520, USA
Hydra vulgaris	strain 105 maintained at University of California, Irvine	Robert E. Steele	Department of Biological Chemistry, University of California, Irvine, CA 92697, USA
Nematostella vectensis	colloected from the Rhode River in Maryland and maintained at University of Vienna	Ulrich Technau	Department of Molecular Evolution and Development, University of Vienna, Vienna, Austria
Aplysia californica	purchased from National Resource for Aplysia, University of Miami	Michael C. Schmale	National Resource for Aplysia, University of Miami, 4600 Rickenbacker Causeway, Miami, FL 33149, USA
Crassostrea gigas	collected from Weihai, Shandong Province, China	Xiaotong Wang	School of Agriculture, Ludong University, Yantai, China
Drosophila melanogaster	strain w1118 maintained at Zhejiang University	Qi Zhou	MOE Laboratory of Biosystems Homeostasis & Protection, Life Sciences Institute, Zhejiang University, Hangzhou, China
Drosophila simulans	strain w501 maintained at Zhejiang University	Qi Zhou	MOE Laboratory of Biosystems Homeostasis & Protection, Life Sciences Institute, Zhejiang University, Hangzhou, China
Strongylocentrotus purpuratus	obtained from Pat Leahy (Corona del Mar, CA) and maintained at 12°C	Yi-Hsien Su & Jr‐Kai Yu	Institute of Cellular and Organismic Biology, Academia Sinica, 11529 Taipei, Taiwan
Ptychodera flava	collected from Penghu Islands and cultured in the laboratory at room temperature	Yi-Hsien Su & Jr‐Kai Yu	Institute of Cellular and Organismic Biology, Academia Sinica, 11529 Taipei, Taiwan
Branchiostoma belcheri	collected from Kinmen Island near the Xiamen area in southeastern China, and were cultured in the laboratory condition	Yi-Hsien Su & Jr‐Kai Yu	Institute of Cellular and Organismic Biology, Academia Sinica, 11529 Taipei, Taiwan
Ciona savignyi	collected from Huanghai Sea along Qingdao and cultured in the laboratory at 20°C at Ocean University of China	Bo Dong	MOE Key Laboratory of Marine Genetics and Breeding, College of Marine Life Sciences, Ocean University of China, Qingdao 266003, China
Danio rerio	strain AB maintained at Yellow Sea Fisheries Research Institute	Changwei Shao	Yellow Sea Fisheries Research Institute, CAFS, Key Laboratory for Sustainable Development of Marine Fisheries, Ministry of Agriculture, Qingdao 266071, China

## Sheet: S1-2 Data produced in our study
Table S1-2. Statistics of DNA-seq and RNA-seq data produced for each biological replicate of each species. Clean data represent the raw data that have passed the quality control by SOAPnuke (v1.5.6). Mapped data represent the clean data that could be aligned to reference genome of each species by BWA-ALN (v0.7.15).
Species	Genome size (Gb)	Biological replicate	DNA							RNA
			Platform	Raw base (Gb)	Raw depth (X)	Clean base (Gb)	Clean depth (X)	Mapped base (Gb)	Mapped depth (X)	Platform	Raw base (Gb)	Raw depth (X)	Clean base (Gb)	Clean depth (X)	Mapped base (Gb)	Mapped depth (X)
Sphaeroforma arctica (ichthyosporean)	0.121631	rep1	HiSeq4000	6.95	57.1659	6.86	56.4209	5.85381	48.1274	HiSeq4000	7.99	65.7202	7.93	65.1745	6.26276	51.4897
	0.121631	rep2	BGISEQ-500RS	16.62	136.663	11.49	94.4721	10.3569	85.1499	HiSeq4000	8.3	68.2083	8.24	67.7737	6.41065	52.7055
	0.121631	rep3	BGISEQ-500RS	15.37	126.383	12.01	98.7453	10.9338	89.8932	HiSeq4000	10.6	87.1592	10.54	86.6327	8.29742	68.2177
Capsaspora owczarzaki (filasterean)	0.0279678	rep1	HiSeq4000	1.84	65.8192	1.82	65.2003	1.65623	59.2192	HiSeq4000	2.04	73.0252	2.03	72.4266	1.79419	64.152
	0.0279678	rep2	HiSeq4000	2.88	103.039	2.81	100.384	2.42333	86.6473	HiSeq4000	3.91	139.798	3.88	138.905	3.47642	124.301
	0.0279678	rep3	HiSeq4000	2.78	99.3529	2.73	97.6793	2.44991	87.5975	HiSeq4000	3.09	110.308	3.07	109.635	2.72516	97.4394
Salpingoeca rosetta (choanoflagellate)	0.0554403	rep1	HiSeq4000	10.59	190.968	10.52	189.707	1.76135	31.7702	HiSeq4000	1.56	28.1951	1.5	27.1135	1.10426	19.918
	0.0554403	rep2	BGISEQ-500RS	33.21	598.933	30.93	557.814	1.65493	29.8506	HiSeq4000	5.96	107.55	5.89	106.211	4.13798	74.6385
	0.0554403	rep3	BGISEQ-500RS	16.12	290.72	14.91	268.955	0.879281	15.86	HiSeq4000	6.47	116.762	6.41	115.581	4.70961	84.9493
Monosiga brevicollis (choanoflagellate)	0.0416334	rep1	HiSeq4000	9.97	239.458	9.86	236.921	1.36274	32.7318	HiSeq4000	14.93	358.522	14.39	345.569	1.32078	31.7242
	0.0416334	rep2	BGISEQ-500RS	31.31	751.988	28.37	681.463	0.630492	15.1439	-	-	-	-	-	-	-
	0.0416334	rep3	BGISEQ-500RS	18.32	440.032	15.97	383.701	0.62317	14.968	-	-	-	-	-	-	-
Mnemiopsis leidyi (comb jelly)	0.155876	rep1	HiSeq4000	12.76	81.8554	11.63	74.6026	9.57578	61.4321	HiSeq4000	12.81	82.1744	12.22	78.368	9.28678	59.578
	0.155876	rep2	BGISEQ-500RS	29.62	190.013	23.76	152.44	19.6029	125.759	HiSeq4000	15.71	100.791	15.61	100.152	11.5584	74.1511
	0.155876	rep3	BGISEQ-500RS	43.21	277.203	26.09	167.401	21.4487	137.601	HiSeq4000	15.19	97.4727	15.07	96.6851	11.1046	71.2401
Amphimedon queenslandica (sponge)	0.16668	rep1	HiSeq4000	27.59	165.505	27.54	165.246	19.0655	114.384	HiSeq4000	24.63	147.755	21.13	126.774	11.5311	69.1812
	0.16668	rep2	BGISEQ-500RS	34.04	204.23	27.98	167.84	20.7531	124.509	HiSeq4000	15.63	93.7581	15.54	93.2582	10.1718	61.0263
	0.16668	rep3	BGISEQ-500RS	30.1	180.562	26.81	160.825	19.2664	115.589	HiSeq4000	14.39	86.32	14.27	85.6069	9.23125	55.3832
Trichoplax adhaerens (placozoan)	0.105632	rep1	HiSeq4000	13.61	128.816	11.67	110.454	10.6111	100.454	HiSeq4000	15.89	150.414	15.5762	147.457	3.18118	30.1158
	0.105632	rep2	HiSeq4000	18.95	179.4	17.76	168.153	14.9893	141.902	HiSeq4000	22.68	214.7	21.4755	203.305	16.3255	154.551
	0.105632	rep3	HiSeq4000	18.26	172.819	14.55	137.776	12.0776	114.337	HiSeq4000	21.56	204.073	18.2897	173.146	10.1532	96.1193
Hydra vulgaris (hydra)	0.852171	rep1	HiSeq4000	102.7	120.52	101.18	118.73	47.298	55.503	HiSeq4000	41.1	48.23	40.43	47.44	16.542	19.4115
	0.852171					66.09
	0.852171	rep2	HiSeq4000	67.38	79.07	66.09	77.56	58.5392	68.6942	HiSeq4000	23.12	27.13	22.84	26.8	14.3808	16.8755
Nematostella vectensis (sea anemone)	0.356614	rep1	HiSeq4000	20.73	58.1345	18.9	53.0011	16.9804	47.6158	HiSeq4000	14.52	40.7105	14.16	39.6976	12.7209	35.6714
		rep2	HiSeq4000	22.76	63.8123	20.76	58.2021	19.3284	54.1998	HiSeq4000	19.86	55.6939	19.74	55.3416	18.2022	51.0419
		rep3	HiSeq4000	47.27	132.566	46.79	131.219	41.5561	116.53	-	-	-	-	-	-	-
Aplysia californica (sea hare)	0.927296	rep1	HiSeq4000	69.86	75.3341	69.68	75.1451	53.2969	57.4756	HiSeq4000	23.84	25.7101	20.42	22.0178	11.5247	12.4283
	0.927296	rep2	BGISEQ-500RS	99.81	107.633	76.95	82.9845	58.3092	62.8809	HiSeq4000	28.33	30.5519	28.11	30.3128	17.6762	19.0621
	0.927296	rep3	BGISEQ-500RS	99.87	107.7	78.57	84.7349	60.1401	64.8554	HiSeq4000	26.22	28.2745	25.98	28.0145	16.1649	17.4322
Crassostrea gigas (oyster)	0.557718	rep1	HiSeq4000	25.58	45.8733	25.53	45.7744	18.9887	34.0472	HiSeq4000	16.27	29.1661	15.7	28.1497	10.3744	18.6016
	0.557718	rep2	BGISEQ-500RS	31.91	57.2153	26.16	46.8975	19.3614	34.7154	HiSeq4000	16.83	30.1726	16.69	29.9263	11.4249	20.4852
	0.557718	rep3	BGISEQ-500RS	35.7	64.0124	28.27	50.6926	20.9111	37.4941	HiSeq4000	19.7	35.3162	19.55	35.0575	12.8641	23.0657
Drosophila melanogaster (fruit fly)	0.143726	rep1	BGISEQ-500RS	7.9	54.98	6.42	44.68	6.15902	42.8525	HiSeq4000	14.57	101.37	13.36	92.98	11.5469	80.3395
	0.143726
	0.143726	rep2	BGISEQ-500RS	43.32	301.44	35.06	243.94	33.6983	234.462	HiSeq4000	14.52	101.06	13.34	92.8	11.5207	80.1574
Drosophila simulans (fruit fly)	0.124964	rep1	BGISEQ-500RS	55.1	440.89	45.05	360.52	43.0939	344.851	HiSeq4000	14.01	112.13	12.89	103.14	11.0288	88.2558
	0.124964
	0.124964	rep2	BGISEQ-500RS	37.78	302.35	31.06	248.55	29.6783	237.495	HiSeq4000	13.48	107.86	12.33	98.64	10.5321	84.2815
Strongylocentrotus purpuratus (sea urchin)	0.936565	gonad1(F)	HiSeq4000	47.65	50.8776	47.46	50.6703	37.5056	40.046	HiSeq4000	13.64	14.56	13.44	14.3513	9.024	9.63521
	0.936565	gonad2(M)	BGISEQ-500RS	62.19	66.4032	56.21	60.0124	37.0879	39.5999	HiSeq4000	22.61	24.1425	22.45	23.9686	14.9557	15.9687
	0.936565	gonad3(M)	BGISEQ-500RS	60.85	64.9714	52.96	56.5496	35.1695	37.5516	HiSeq4000	18.51	19.767	18.34	19.5864	11.8915	12.6969
	0.936565	nonGonad1(F)	HiSeq4000	63.29	67.5747	62.74	66.993	48.8545	52.1634	HiSeq4000	32.17	34.3539	31.74	33.8852	20.2014	21.5697
	0.936565	nonGonad2(M)	BGISEQ-500RS	63.34	67.6354	52.93	56.519	36.5112	38.9841	HiSeq4000	28.34	30.2586	28.07	29.9698	17.6942	18.8927
	0.936565	nonGonad3(M)	BGISEQ-500RS	62.16	66.3737	52.7	56.2725	36.4181	38.8847	HiSeq4000	21.29	22.7339	21.13	22.562	12.7409	13.6039
Ptychodera flava (acorn worm)	1.2287	rep1	HiSeq4000	89.44	72.7895	89.02	72.4468	71.5636	58.2434	HiSeq4000	21.43	17.4382	21.21	17.2604	16.3617	13.3163
	1.2287	rep2	BGISEQ-500RS	137.95	112.271	56.95	46.3495	43.3279	35.2632	HiSeq4000	31.82	25.8976	31.28	25.4599	23.6641	19.2595
	1.2287	rep3	BGISEQ-500RS	131.01	106.626	80.12	65.2103	64.7263	52.6787	HiSeq4000	23.46	19.0914	22.88	18.6225	16.8476	13.7117
Branchiostoma belcheri (lancelet)	0.426108	rep1	HiSeq4000	37.51	88.0383	37.27	87.4624	25.6221	60.1304	HiSeq4000	25.73	60.3728	25.37	59.5303	14.5228	34.0824
	0.426108	rep2	BGISEQ-500RS	35.58	83.5057	27.15	63.7144	18.7683	44.0458	HiSeq4000	16.1	37.7772	15.97	37.4749	9.29792	21.8205
	0.426108	rep3	BGISEQ-500RS	33.42	78.4285	26.72	62.7012	18.4155	43.2179	HiSeq4000	15.85	37.194	15.71	36.8693	9.18176	21.548
Ciona savignyi (sea squirt)	0.177004	rep1	HiSeq4000	13.66	77.16	13.56	76.58	9.04734	51.1139	HiSeq4000	15.17	85.72	14.94	84.41	4.21665	23.8224
	0.177004
	0.177004	rep2	HiSeq4000	15.31	86.47	14.3	80.8	9.8638	55.7265	HiSeq4000	7.08	39.99	7	39.54	4.2213	23.8486
Danio rerio (zebrafish)	1.37172	rep1	HiSeq4000	80.59	58.7492	79.8	58.1784	71.754	52.3095	HiSeq4000	23.89	17.4125	23.19	16.9089	16.5826	12.0889
	1.37172	rep2	BGISEQ-500RS	142.39	103.806	109.04	79.4931	100.388	73.1844	HiSeq4000	36.9	26.8987	36.72	26.7697	26.2175	19.1129
	1.37172	rep3	BGISEQ-500RS	137.8	100.459	91.68	66.8375	84.2159	61.3944	HiSeq4000	28.07	20.46	27.92	20.3509	20.6791	15.0753

## Sheet: S1-3 Data downloaded from SRA
Table S1-3. Statistics of DNA-seq and RNA-seq data downloaded from NCBI SRA. Clean data represent the raw data that have passed the quality control by SOAPnuke (v1.5.6). Mapped data represent the clean data that could be aligned to reference genome of each species by BWA-ALN (v0.7.15).
Species	Genome size (Gb)	DNA							RNA
		SRA number	Raw base (Gb)	Raw depth (X)	Clean base (Gb)	Clean depth (X)	Mapped base (Gb)	Mapped depth (X)	SRA number	Sample	Raw base (Gb)	Raw depth (X)	Clean base (Gb)	Clean depth (X)	Mapped base (Gb)	Mapped depth (X)
Octopus bimaculoides (octopus)	2.33819	SRX1007958, SRX1007955	263.05	132.85	93.15	39.84	76.915	32.8951	SRX1045418	ANCS	6.27	3.17	5.97	2.55	4.57639	1.95724
	2.33819								SRX1045415	OL	6.12	3.09	5.85	2.5	4.37939	1.87298
	2.33819								SRX1045435	SubBrain	12.8	6.46	12.33	5.27	9.08102	3.88378
	2.33819								SRX1045432	SupBrain	15.48	7.82	14.84	6.35	11.0571	4.72893
Caenorhabditis elegans (roundworm)	0.100286	SRX346418	32.24	322.4	31.07	309.78	27.4174	273.391	SRX335723	A1	11.15	111.5	10.72	106.94	9.59025	95.6287
	0.100286								SRX335724	A8	11.71	117.1	11.09	110.62	9.78461	97.5667
	0.100286								SRX335720	L1	11.45	114.5	10.93	108.98	9.56372	95.3641
	0.100286								SRX335721	L2	11.04	110.4	10.46	104.33	9.17293	91.4673
	0.100286								SRX335722	L4	11.02	110.2	10.57	105.37	9.24664	92.2023
Acromyrmex echinatior (leafcutter ant)	0.295945	SRX366965	11.07	38.17	9.75	32.945	8.52902	28.8196	SRX366966	rep1	12.13	41.83	9.19	31.0627	8.0868	27.3254
	0.295945	SRX366967	13.93	48.03	11.95	40.3813	10.8734	36.7412	SRX366968	rep2	11.03	38.03	8.79	29.702	7.85948	26.5572
	0.295945	SRX366969	9.07	31.28	7.69	25.9971	6.73664	22.7631	SRX366970	rep3	10.82	37.31	8.49	28.6819	7.42629	25.0935
Homo sapiens (human)	3.09971	SRX1036834	88.6	30.03	74.33	23.9794	70.6705	22.7991	SRX1036820	rep1	14.68	4.74	12.98	4.18654	11.2909	3.64257
	3.09971	SRX1036832	71.88	24.37	61.44	19.8196	57.8643	18.6677	SRX1036827	rep2	21.94	7.08	19.52	6.29614	17.4433	5.62741
	3.09971	SRX1036833	90.76	30.77	78.01	25.1657	76.6721	24.7353	SRX1036821	rep3	19.66	6.34	17.35	5.59716	15.1848	4.89879

## Sheet: S1-4 Genomes and gene sets
Table S1-4. Original genome assembly and gene annotation collected for each species.
Species	Type	Link
Sphaeroforma arctica	Genome assembly	ftp://ftp.ncbi.nlm.nih.gov/genomes/all/GCA/001/186/125/GCA_001186125.1_Spha_arctica_JP610_V1/GCA_001186125.1_Spha_arctica_JP610_V1_genomic.fna.gz
	GFF	ftp://ftp.ncbi.nlm.nih.gov/genomes/all/GCA/001/186/125/GCA_001186125.1_Spha_arctica_JP610_V1/GCA_001186125.1_Spha_arctica_JP610_V1_genomic.gff.gz
	CDS	ftp://ftp.ncbi.nlm.nih.gov/genomes/all/GCA/001/186/125/GCA_001186125.1_Spha_arctica_JP610_V1/GCA_001186125.1_Spha_arctica_JP610_V1_cds_from_genomic.fna.gz
	PEP	ftp://ftp.ncbi.nlm.nih.gov/genomes/all/GCA/001/186/125/GCA_001186125.1_Spha_arctica_JP610_V1/GCA_001186125.1_Spha_arctica_JP610_V1_protein.faa.gz
Capsaspora owczarzaki	Genome assembly	ftp://ftp.ensemblgenomes.org/pub/release-31/protists/fasta/protists_ichthyosporea1_collection/capsaspora_owczarzaki_atcc_30864/dna/Capsaspora_owczarzaki_atcc_30864.C_owczarzaki_V2.dna.toplevel.fa.gz
	GTF	ftp://ftp.ensemblgenomes.org/pub/release-31/protists/gtf/protists_ichthyosporea1_collection/capsaspora_owczarzaki_atcc_30864/Capsaspora_owczarzaki_atcc_30864.C_owczarzaki_V2.84.gtf.gz
	CDS	ftp://ftp.ensemblgenomes.org/pub/release-31/protists/fasta/protists_ichthyosporea1_collection/capsaspora_owczarzaki_atcc_30864/cds/Capsaspora_owczarzaki_atcc_30864.C_owczarzaki_V2.cds.all.fa.gz
	PEP	ftp://ftp.ensemblgenomes.org/pub/release-31/protists/fasta/protists_ichthyosporea1_collection/capsaspora_owczarzaki_atcc_30864/pep/Capsaspora_owczarzaki_atcc_30864.C_owczarzaki_V2.pep.all.fa.gz
Salpingoeca rosetta	Genome assembly	ftp://ftp.ensemblgenomes.org/pub/release-31/protists/fasta/protists_choanoflagellida1_collection/salpingoeca_rosetta/dna/Salpingoeca_rosetta.Proterospongia_sp_ATCC50818.dna.toplevel.fa.gz
	GTF	ftp://ftp.ensemblgenomes.org/pub/release-31/protists/gtf/protists_choanoflagellida1_collection/salpingoeca_rosetta/Salpingoeca_rosetta.Proterospongia_sp_ATCC50818.84.gtf.gz
	CDS	ftp://ftp.ensemblgenomes.org/pub/release-31/protists/fasta/protists_choanoflagellida1_collection/salpingoeca_rosetta/cds/Salpingoeca_rosetta.Proterospongia_sp_ATCC50818.cds.all.fa.gz
	PEP	ftp://ftp.ensemblgenomes.org/pub/release-31/protists/fasta/protists_choanoflagellida1_collection/salpingoeca_rosetta/pep/Salpingoeca_rosetta.Proterospongia_sp_ATCC50818.pep.all.fa.gz
Monosiga brevicollis	Genome assembly	ftp://ftp.ensemblgenomes.org/pub/release-31/protists/fasta/protists_choanoflagellida1_collection/monosiga_brevicollis_mx1/dna/Monosiga_brevicollis_mx1.V1_0.dna.toplevel.fa.gz
	GTF	ftp://ftp.ensemblgenomes.org/pub/release-31/protists/gtf/protists_choanoflagellida1_collection/monosiga_brevicollis_mx1/Monosiga_brevicollis_mx1.V1_0.84.gtf.gz
	CDS	ftp://ftp.ensemblgenomes.org/pub/release-31/protists/fasta/protists_choanoflagellida1_collection/monosiga_brevicollis_mx1/cds/Monosiga_brevicollis_mx1.V1_0.cds.all.fa.gz
	PEP	ftp://ftp.ensemblgenomes.org/pub/release-31/protists/fasta/protists_choanoflagellida1_collection/monosiga_brevicollis_mx1/pep/Monosiga_brevicollis_mx1.V1_0.pep.all.fa.gz
Mnemiopsis leidyi	Genome assembly	ftp://ftp.ensemblgenomes.org/pub/release-31/metazoa/fasta/mnemiopsis_leidyi/dna/Mnemiopsis_leidyi.GCA_000226015.1.dna.toplevel.fa.gz
	GTF	ftp://ftp.ensemblgenomes.org/pub/release-31/metazoa/gtf/mnemiopsis_leidyi/Mnemiopsis_leidyi.GCA_000226015.1.31.gtf.gz
	CDS	ftp://ftp.ensemblgenomes.org/pub/release-31/metazoa/fasta/mnemiopsis_leidyi/cds/Mnemiopsis_leidyi.GCA_000226015.1.cds.all.fa.gz
	PEP	ftp://ftp.ensemblgenomes.org/pub/release-31/metazoa/fasta/mnemiopsis_leidyi/pep/Mnemiopsis_leidyi.GCA_000226015.1.pep.all.fa.gz
Amphimedon queenslandica	Genome assembly	ftp://ftp.ensemblgenomes.org/pub/metazoa/release-39/fasta/amphimedon_queenslandica/dna/Amphimedon_queenslandica.Aqu1.dna.toplevel.fa.gz
	GFF	ftp://ftp.ensemblgenomes.org/pub/metazoa/release-39/gff3/amphimedon_queenslandica/Amphimedon_queenslandica.Aqu1.39.gff3.gz
	CDS	ftp://ftp.ensemblgenomes.org/pub/metazoa/release-39/fasta/amphimedon_queenslandica/cds/Amphimedon_queenslandica.Aqu1.cds.all.fa.gz
	PEP	ftp://ftp.ensemblgenomes.org/pub/metazoa/release-39/fasta/amphimedon_queenslandica/pep/Amphimedon_queenslandica.Aqu1.pep.all.fa.gz
Trichoplax adhaerens	Genome assembly	ftp://ftp.ensemblgenomes.org/pub/release-31/metazoa/fasta/trichoplax_adhaerens/dna/Trichoplax_adhaerens.ASM15027v1.dna.toplevel.fa.gz
	GTF	ftp://ftp.ensemblgenomes.org/pub/release-31/metazoa/gtf/trichoplax_adhaerens/Trichoplax_adhaerens.ASM15027v1.31.gtf.gz
	CDS	ftp://ftp.ensemblgenomes.org/pub/release-31/metazoa/fasta/trichoplax_adhaerens/cds/Trichoplax_adhaerens.ASM15027v1.cds.all.fa.gz
	PEP	ftp://ftp.ensemblgenomes.org/pub/release-31/metazoa/fasta/trichoplax_adhaerens/pep/Trichoplax_adhaerens.ASM15027v1.pep.all.fa.gz
Hydra vulgaris	Genome assembly	ftp://ftp.ncbi.nlm.nih.gov/genomes/all/GCF/000/004/095/GCF_000004095.1_Hydra_RP_1.0/GCF_000004095.1_Hydra_RP_1.0_genomic.fna.gz
	GFF	ftp://ftp.ncbi.nlm.nih.gov/genomes/all/GCF/000/004/095/GCF_000004095.1_Hydra_RP_1.0/GCF_000004095.1_Hydra_RP_1.0_genomic.gff.gz
	CDS	ftp://ftp.ncbi.nlm.nih.gov/genomes/all/GCF/000/004/095/GCF_000004095.1_Hydra_RP_1.0/GCF_000004095.1_Hydra_RP_1.0_cds_from_genomic.fna.gz
	PEP	ftp://ftp.ncbi.nlm.nih.gov/genomes/all/GCF/000/004/095/GCF_000004095.1_Hydra_RP_1.0/GCF_000004095.1_Hydra_RP_1.0_protein.faa.gz
Nematostella vectensis	Genome assembly	ftp://ftp.ensemblgenomes.org/pub/release-31/metazoa/fasta/nematostella_vectensis/dna/Nematostella_vectensis.GCA_000209225.1.dna.toplevel.fa.gz
	GTF	ftp://ftp.ensemblgenomes.org/pub/release-31/metazoa/gtf/nematostella_vectensis/Nematostella_vectensis.GCA_000209225.1.31.gtf.gz
	CDS	ftp://ftp.ensemblgenomes.org/pub/release-31/metazoa/fasta/nematostella_vectensis/cds/Nematostella_vectensis.GCA_000209225.1.cds.all.fa.gz
	PEP	ftp://ftp.ensemblgenomes.org/pub/release-31/metazoa/fasta/nematostella_vectensis/pep/Nematostella_vectensis.GCA_000209225.1.pep.all.fa.gz
Aplysia californica	Genome assembly	ftp://ftp.ncbi.nlm.nih.gov/genomes/all/GCF/000/002/075/GCF_000002075.1_AplCal3.0/GCF_000002075.1_AplCal3.0_genomic.fna.gz
	GFF	ftp://ftp.ncbi.nlm.nih.gov/genomes/all/GCF/000/002/075/GCF_000002075.1_AplCal3.0/GCF_000002075.1_AplCal3.0_genomic.gff.gz
	CDS	ftp://ftp.ncbi.nlm.nih.gov/genomes/all/GCF/000/002/075/GCF_000002075.1_AplCal3.0/GCF_000002075.1_AplCal3.0_cds_from_genomic.fna.gz
	PEP	ftp://ftp.ncbi.nlm.nih.gov/genomes/all/GCF/000/002/075/GCF_000002075.1_AplCal3.0/GCF_000002075.1_AplCal3.0_protein.faa.gz
Crassostrea gigas	Genome assembly	ftp://ftp.ensemblgenomes.org/pub/release-31/metazoa/fasta/crassostrea_gigas/dna/Crassostrea_gigas.GCA_000297895.1.dna.toplevel.fa.gz
	GTF	ftp://ftp.ensemblgenomes.org/pub/release-31/metazoa/gtf/crassostrea_gigas/Crassostrea_gigas.GCA_000297895.1.31.gtf.gz
	CDS	ftp://ftp.ensemblgenomes.org/pub/release-31/metazoa/fasta/crassostrea_gigas/cds/Crassostrea_gigas.GCA_000297895.1.cds.all.fa.gz
	PEP	ftp://ftp.ensemblgenomes.org/pub/release-31/metazoa/fasta/crassostrea_gigas/pep/Crassostrea_gigas.GCA_000297895.1.pep.all.fa.gz
Octopus bimaculoides	Genome assembly	ftp://ftp.ensemblgenomes.org/pub/release-34/metazoa/fasta/octopus_bimaculoides/dna/Octopus_bimaculoides.PRJNA270931.dna.toplevel.fa.gz
	GTF	ftp://ftp.ensemblgenomes.org/pub/release-34/metazoa/gtf/octopus_bimaculoides/Octopus_bimaculoides.PRJNA270931.34.gtf.gz
	CDS	ftp://ftp.ensemblgenomes.org/pub/release-34/metazoa/fasta/octopus_bimaculoides/cds/Octopus_bimaculoides.PRJNA270931.cds.all.fa.gz
	PEP	ftp://ftp.ensemblgenomes.org/pub/release-34/metazoa/fasta/octopus_bimaculoides/pep/Octopus_bimaculoides.PRJNA270931.pep.all.fa.gz
Caenorhabditis elegans	Genome assembly	ftp://ftp.ensemblgenomes.org/pub/release-31/metazoa/fasta/caenorhabditis_elegans/dna/Caenorhabditis_elegans.WBcel235.dna.toplevel.fa.gz
	GTF	ftp://ftp.ensemblgenomes.org/pub/release-31/metazoa/gtf/caenorhabditis_elegans/Caenorhabditis_elegans.WBcel235.31.gtf.gz
	CDS	ftp://ftp.ensemblgenomes.org/pub/release-31/metazoa/fasta/caenorhabditis_elegans/cds/Caenorhabditis_elegans.WBcel235.cds.all.fa.gz
	PEP	ftp://ftp.ensemblgenomes.org/pub/release-31/metazoa/fasta/caenorhabditis_elegans/pep/Caenorhabditis_elegans.WBcel235.pep.all.fa.gz
Acromyrmex echinatior	Genome assembly	http://hymenopteragenome.org/drupal/sites/hymenopteragenome.org.acromyrmex/files/data/Aech_2.0_scaffolds.fa.gz
	GFF	http://hymenopteragenome.org/drupal/sites/hymenopteragenome.org.acromyrmex/files/data/Aech_v3.8.gff.gz
	CDS	http://hymenopteragenome.org/drupal/sites/hymenopteragenome.org.acromyrmex/files/data/Aech_v3.8.cds.gz
	PEP	http://hymenopteragenome.org/drupal/sites/hymenopteragenome.org.acromyrmex/files/data/Aech_v3.8.pep.gz
Drosophila melanogaster	Genome assembly	ftp://ftp.ensemblgenomes.org/pub/release-34/metazoa/fasta/drosophila_melanogaster/dna/Drosophila_melanogaster.BDGP6.dna.toplevel.fa.gz
	GTF	ftp://ftp.ensemblgenomes.org/pub/release-34/metazoa/gtf/drosophila_melanogaster/Drosophila_melanogaster.BDGP6.34.gtf.gz
	CDS	ftp://ftp.ensemblgenomes.org/pub/release-34/metazoa/fasta/drosophila_melanogaster/cds/Drosophila_melanogaster.BDGP6.cds.all.fa.gz
	PEP	ftp://ftp.ensemblgenomes.org/pub/release-34/metazoa/fasta/drosophila_melanogaster/pep/Drosophila_melanogaster.BDGP6.pep.all.fa.gz
Drosophila simulans	Genome assembly	ftp://ftp.ncbi.nlm.nih.gov/genomes/all/GCF/000/754/195/GCF_000754195.2_ASM75419v2/GCF_000754195.2_ASM75419v2_genomic.fna.gz
	GFF	ftp://ftp.ncbi.nlm.nih.gov/genomes/all/GCF/000/754/195/GCF_000754195.2_ASM75419v2/GCF_000754195.2_ASM75419v2_genomic.gff.gz
	CDS	ftp://ftp.ncbi.nlm.nih.gov/genomes/all/GCF/000/754/195/GCF_000754195.2_ASM75419v2/GCF_000754195.2_ASM75419v2_cds_from_genomic.fna.gz
	PEP	ftp://ftp.ncbi.nlm.nih.gov/genomes/all/GCF/000/754/195/GCF_000754195.2_ASM75419v2/GCF_000754195.2_ASM75419v2_protein.faa.gz
Strongylocentrotus purpuratus	Genome assembly	ftp://ftp.ensemblgenomes.org/pub/release-31/metazoa/fasta/strongylocentrotus_purpuratus/dna/Strongylocentrotus_purpuratus.GCA_000002235.2.dna.toplevel.fa.gz
	GTF	ftp://ftp.ensemblgenomes.org/pub/release-31/metazoa/gtf/strongylocentrotus_purpuratus/Strongylocentrotus_purpuratus.GCA_000002235.2.31.gtf.gz
	CDS	ftp://ftp.ensemblgenomes.org/pub/release-31/metazoa/fasta/strongylocentrotus_purpuratus/cds/Strongylocentrotus_purpuratus.GCA_000002235.2.cds.all.fa.gz
	PEP	ftp://ftp.ensemblgenomes.org/pub/release-31/metazoa/fasta/strongylocentrotus_purpuratus/pep/Strongylocentrotus_purpuratus.GCA_000002235.2.pep.all.fa.gz
Ptychodera flava	Genome assembly	https://marinegenomics.oist.jp/acornworm/download/pfl_scaffold_ver1.0.14.fasta.gz
	GFF	https://marinegenomics.oist.jp/acornworm/download/pfl_public_ver1.0.gff3
	CDS	https://marinegenomics.oist.jp/acornworm/download/pfl_public_ver1.0.mrna
	PEP	https://marinegenomics.oist.jp/acornworm/download/pfl_public_ver1.0.prot
Branchiostoma belcheri	Genome assembly	http://genome.bucm.edu.cn/download/datas/Branchiostoma.belcheri_v18h27.r3_ref_genome.softmasked.fa.gz
	GFF	http://genome.bucm.edu.cn/download/datas/Branchiostoma.belcheri_v18h27.r3_ref_annotation.gff3.gz
	CDS	http://genome.bucm.edu.cn/download/datas/Branchiostoma.belcheri_v18h27.r3_ref_cds.fa.gz
	PEP	http://genome.bucm.edu.cn/download/datas/Branchiostoma.belcheri_v18h27.r3_ref_protein.fa.gz
Ciona savignyi	Genome assembly	ftp://ftp.ensembl.org/pub/release-85/fasta/ciona_savignyi/dna/Ciona_savignyi.CSAV2.0.dna.toplevel.fa.gz
	GTF	ftp://ftp.ensembl.org/pub/release-85/gtf/ciona_savignyi/Ciona_savignyi.CSAV2.0.85.gtf.gz
	CDS	ftp://ftp.ensembl.org/pub/release-85/fasta/ciona_savignyi/cds/Ciona_savignyi.CSAV2.0.cds.all.fa.gz
	PEP	ftp://ftp.ensembl.org/pub/release-85/fasta/ciona_savignyi/pep/Ciona_savignyi.CSAV2.0.pep.all.fa.gz
Danio rerio	Genome assembly	ftp://ftp.ensembl.org/pub/release-84/fasta/danio_rerio/dna/Danio_rerio.GRCz10.dna.nonchromosomal.fa.gz
	GTF	ftp://ftp.ensembl.org/pub/release-84/gtf/danio_rerio/Danio_rerio.GRCz10.84.gtf.gz
	CDS	ftp://ftp.ensembl.org/pub/release-84/fasta/danio_rerio/cds/Danio_rerio.GRCz10.cds.all.fa.gz
	PEP	ftp://ftp.ensembl.org/pub/release-84/fasta/danio_rerio/pep/Danio_rerio.GRCz10.pep.all.fa.gz
Homo sapiens	Genome assembly	ftp://ftp.ensembl.org/pub/release-84/fasta/homo_sapiens/dna/Homo_sapiens.GRCh38.dna.primary_assembly.fa.gz
	GTF	ftp://ftp.ensembl.org/pub/release-84/gtf/homo_sapiens/Homo_sapiens.GRCh38.84.gtf.gz
	CDS	ftp://ftp.ensembl.org/pub/release-84/fasta/homo_sapiens/cds/Homo_sapiens.GRCh38.cds.all.fa.gz
	PEP	ftp://ftp.ensembl.org/pub/release-84/fasta/homo_sapiens/pep/Homo_sapiens.GRCh38.pep.all.fa.gz

## Sheet: S1-5 RNA-editing sites
Table S1-5. The statistics of RNA-editing sites identified in each sample of the 22 investigated species.
Species	Sources of RNA editomes	Sample	Total editing sites	#A=>C	%A=>C	#A=>G	%A=>G	#A=>U	%A=>U	#C=>A	%C=>A	#C=>G	%C=>G	#C=>U	%C=>U	#G=>A	%G=>A	#G=>C	%G=>C	#G=>U	%G=>U	#U=>A	%U=>A	#U=>C	%U=>C	#U=>G	%U=>G
Sphaeroforma arctica (ichthyosporean)	a clonal culture per replicate	rep1	96	4	0.0416667	2	0.0208333	6	0.0625	0	0	0	0	14	0.145833	21	0.21875	8	0.0833333	2	0.0208333	13	0.135417	26	0.270833	0	0
		rep2	123	4	0.0325203	12	0.097561	8	0.0650407	0	0	1	0.00813008	16	0.130081	19	0.154472	11	0.0894309	11	0.0894309	0	0	41	0.333333	0	0
		rep3	163	2	0.0122699	8	0.0490798	19	0.116564	12	0.0736196	5	0.0306748	15	0.0920245	27	0.165644	24	0.147239	18	0.110429	2	0.0122699	31	0.190184	0	0
Capsaspora owczarzaki (filasterean)	a clonal culture per replicate	rep1	42	2	0.047619	3	0.0714286	2	0.047619	8	0.190476	0	0	11	0.261905	7	0.166667	1	0.0238095	3	0.0714286	0	0	2	0.047619	3	0.0714286
		rep2	101	2	0.019802	5	0.049505	8	0.0792079	4	0.039604	1	0.00990099	36	0.356436	17	0.168317	0	0	19	0.188119	4	0.039604	2	0.019802	3	0.029703
		rep3	60	1	0.0166667	3	0.05	3	0.05	4	0.0666667	1	0.0166667	27	0.45	6	0.1	4	0.0666667	6	0.1	0	0	1	0.0166667	4	0.0666667
Salpingoeca rosetta (choanoflagellate)	a clonal culture per replicate	rep1	262	12	0.0458015	17	0.0648855	17	0.0648855	5	0.019084	17	0.0648855	52	0.198473	24	0.0916031	14	0.0534351	26	0.0992366	9	0.0343511	58	0.221374	11	0.0419847
		rep2	300	7	0.0233333	19	0.0633333	13	0.0433333	9	0.03	20	0.0666667	73	0.243333	34	0.113333	15	0.05	31	0.103333	10	0.0333333	55	0.183333	14	0.0466667
		rep3	350	7	0.02	24	0.0685714	22	0.0628571	7	0.02	33	0.0942857	68	0.194286	32	0.0914286	27	0.0771429	57	0.162857	8	0.0228571	49	0.14	16	0.0457143
Monosiga brevicollis (choanoflagellate)	a clonal culture per replicate	rep1	23	0	0	1	0.0434783	1	0.0434783	0	0	0	0	7	0.304348	9	0.391304	1	0.0434783	0	0	0	0	4	0.173913	0	0
Mnemiopsis leidyi (warty comb jelly)	whole body of an adult per replicate	rep1	35287	31	0.00087851	34312	0.972369	197	0.00558279	46	0.0013036	43	0.00121858	230	0.00651798	87	0.0024655	23	0.000651798	42	0.00119024	70	0.00198373	111	0.00314563	95	0.00269221
		rep2	46007	27	0.000586867	44727	0.972178	231	0.00502098	49	0.00106506	72	0.00156498	178	0.00386898	125	0.00271698	69	0.00149977	85	0.00184754	111	0.00241268	182	0.00395592	151	0.00328211
		rep3	48047	47	0.000978209	46550	0.968843	210	0.00437072	49	0.00101983	116	0.0024143	291	0.00605657	153	0.00318438	85	0.0017691	62	0.0012904	126	0.00262243	185	0.0038504	173	0.00360064
Amphimedon queenslandica (sponge)	a biopsy from an adult per replicate	rep1	17215	20	0.00116178	16192	0.940575	44	0.00255591	27	0.0015684	30	0.00174267	525	0.0304967	118	0.00685449	22	0.00127796	34	0.00197502	30	0.00174267	120	0.00697067	53	0.00307871
		rep2	44145	50	0.00113263	41102	0.931068	208	0.00471175	53	0.00120059	72	0.00163099	1209	0.027387	595	0.0134783	62	0.00140446	109	0.00246914	122	0.00276362	432	0.00978593	131	0.00296749
		rep3	38288	60	0.00156707	35384	0.924154	178	0.00464898	65	0.00169766	73	0.0019066	997	0.0260395	572	0.0149394	49	0.00127977	177	0.00462286	119	0.00310802	498	0.0130067	116	0.00302967
Trichoplax adhaerens (placozoan)	a clonal culture per replicate	rep1	20	0	0	3	0.15	1	0.05	0	0	0	0	4	0.2	4	0.2	1	0.05	1	0.05	3	0.15	3	0.15	0	0
		rep2	48	0	0	11	0.229167	2	0.0416667	1	0.0208333	1	0.0208333	4	0.0833333	8	0.166667	1	0.0208333	9	0.1875	5	0.104167	5	0.104167	1	0.0208333
		rep3	64	1	0.015625	18	0.28125	1	0.015625	1	0.015625	0	0	10	0.15625	2	0.03125	1	0.015625	8	0.125	1	0.015625	21	0.328125	0	0
Hydra vulgaris (hydra)	a pool of whole adults per replicate	rep1	16194	52	0.00321107	14017	0.865567	454	0.0280351	45	0.00277881	29	0.00179079	283	0.0174756	279	0.0172286	30	0.00185254	274	0.0169198	348	0.0214894	322	0.0198839	61	0.00376683
		rep2	13302	47	0.0035333	11424	0.858818	383	0.0287927	39	0.00293189	23	0.00172906	255	0.01917	231	0.0173658	19	0.00142836	197	0.0148098	339	0.0254849	287	0.0215757	58	0.00436025
Nematostella vectensis (sea anemone)	whole body of an adult per replicate	rep1	10925	15	0.001373	10387	0.950755	47	0.00430206	11	0.00100686	14	0.00128146	81	0.00741419	76	0.00695652	37	0.00338673	36	0.00329519	15	0.001373	136	0.0124485	70	0.00640732
		rep2	12692	78	0.0061456	11990	0.94469	44	0.00346675	27	0.00212732	62	0.00488497	125	0.00984872	83	0.00653955	14	0.00110306	48	0.00378191	18	0.00141822	155	0.0122124	48	0.00378191
Aplysia californica (California sea hare)	whole body of a juvenile per replicate	rep1	23912	51	0.00213282	22121	0.9251	164	0.00685848	119	0.00497658	62	0.00259284	229	0.00957678	216	0.00903312	193	0.00807126	350	0.014637	190	0.0079458	145	0.0060639	72	0.00301104
		rep2	29791	197	0.00661274	26518	0.890135	380	0.0127555	158	0.00530362	269	0.00902957	414	0.0138968	336	0.0112786	119	0.00399449	343	0.0115135	406	0.0136283	430	0.0144339	221	0.00741835
		rep3	24231	155	0.00639676	21310	0.879452	413	0.0170443	133	0.00548884	134	0.00553011	370	0.0152697	364	0.0150221	88	0.00363171	289	0.0119269	392	0.0161776	332	0.0137015	251	0.0103586
Crassostrea gigas (Pacific oyster)	whole body of an adult per replicate	rep1	30789	87	0.00282568	29013	0.942317	191	0.00620351	65	0.00211114	97	0.00315048	308	0.0100036	376	0.0122122	50	0.00162396	131	0.00425477	143	0.00464452	193	0.00626847	135	0.00438468
		rep2	18295	48	0.00262367	16971	0.927631	181	0.00989341	47	0.00256901	53	0.00289697	199	0.0108773	282	0.015414	38	0.00207707	81	0.00442744	133	0.00726975	177	0.00967477	85	0.00464608
		rep3	38466	137	0.00356159	35887	0.932954	283	0.00735715	115	0.00298965	96	0.00249571	395	0.0102688	631	0.0164041	82	0.00213175	165	0.0042895	231	0.0060053	287	0.00746113	157	0.00408153
Octopus bimaculoides (California two-spot octopus)	axial nerve cord (ANC), optic lobe (OL), subesophageal ganglia (Sub) and supraesophageal ganglia (Supra)	ANC	425796	1632	0.00383282	398522	0.935946	1874	0.00440117	1403	0.00329501	1023	0.00240256	4922	0.0115595	5970	0.0140208	1007	0.00236498	1273	0.00298969	1674	0.00393146	5331	0.0125201	1165	0.00273605
		OL	395219	1586	0.00401296	366940	0.928447	1916	0.00484795	1365	0.00345378	942	0.00238349	5227	0.0132256	6281	0.0158925	1088	0.0027529	1310	0.00331462	1938	0.00490361	5366	0.0135773	1260	0.00318811
		Sub	533432	2105	0.00394614	497264	0.932198	2486	0.00466039	1734	0.00325065	1299	0.00243517	6703	0.0125658	7615	0.0142755	1377	0.0025814	1778	0.00333313	2273	0.00426109	6973	0.013072	1825	0.00342124
		Supra	566550	2649	0.00467567	522948	0.923039	3277	0.00578413	2124	0.00374901	1456	0.00256994	8009	0.0141364	9069	0.0160074	1607	0.00283647	2114	0.00373136	2878	0.00507987	8290	0.0146324	2129	0.00375783
Caenorhabditis elegans (roundworm)	a pool of whole adults (A) or larvae (L) from different developmental stages	A1	6753	9	0.00133274	6554	0.970532	13	0.00192507	3	0.000444247	4	0.000592329	32	0.00473863	79	0.0116985	8	0.00118466	12	0.00177699	15	0.00222124	19	0.00281356	5	0.000740412
		A8	8498	9	0.00105907	8276	0.973876	13	0.00152977	7	0.000823723	6	0.000706048	36	0.00423629	74	0.00870793	11	0.00129442	14	0.00164745	21	0.00247117	25	0.00294187	6	0.000706048
		L1	19318	23	0.0011906	18857	0.976136	45	0.00232943	20	0.0010353	18	0.000931773	81	0.00419298	103	0.00533181	20	0.0010353	24	0.00124236	30	0.00155296	60	0.00310591	37	0.00191531
		L2	8661	12	0.00138552	8265	0.954278	19	0.00219374	12	0.00138552	7	0.000808221	45	0.0051957	73	0.00842859	9	0.00103914	14	0.00161644	19	0.00219374	37	0.00427202	149	0.0172036
		L4	5061	4	0.000790358	4893	0.966805	10	0.00197589	5	0.000987947	1	0.000197589	37	0.00731081	60	0.0118554	4	0.000790358	10	0.00197589	17	0.00335902	18	0.00355661	2	0.000395179
Acromyrmex echinatior (leaf-cutting ant)	a pool of heads from small workers per replicate	rep1	42590	23	0.000540033	40278	0.945715	44	0.00103311	56	0.00131486	40	0.000939188	304	0.00713783	758	0.0177976	22	0.000516553	40	0.000939188	63	0.00147922	945	0.0221883	17	0.000399155
		rep2	44210	22	0.000497625	42079	0.951798	39	0.000882153	37	0.000836915	9	0.000203574	266	0.00601674	773	0.0174847	13	0.000294051	24	0.000542864	82	0.00185478	846	0.0191359	20	0.000452386
		rep3	38893	21	0.000539943	36749	0.944874	35	0.000899905	43	0.0011056	12	0.000308539	265	0.00681357	728	0.018718	16	0.000411385	23	0.000591366	80	0.00205693	897	0.0230633	24	0.000617078
Drosophila melanogaster (fruit fly)	a pool of whole male adults per replicate	rep1	1728	4	0.00231481	1607	0.929977	4	0.00231481	31	0.0179398	1	0.000578704	10	0.00578704	36	0.0208333	7	0.00405093	11	0.00636574	6	0.00347222	9	0.00520833	2	0.00115741
		rep2	1827	3	0.00164204	1694	0.927203	3	0.00164204	28	0.0153257	1	0.000547345	13	0.00711549	49	0.0268199	6	0.00328407	13	0.00711549	4	0.00218938	11	0.0060208	2	0.00109469
Drosophila simulans (fruit fly)	a pool of whole male adults per replicate	rep1	1695	1	0.000589971	1618	0.954572	2	0.00117994	13	0.00766962	1	0.000589971	14	0.00825959	27	0.0159292	2	0.00117994	5	0.00294985	1	0.000589971	9	0.00530973	2	0.00117994
		rep2	1728	1	0.000578704	1646	0.952546	1	0.000578704	12	0.00694444	1	0.000578704	15	0.00868056	26	0.0150463	4	0.00231481	8	0.00462963	1	0.000578704	11	0.00636574	2	0.00115741
Strongylocentrotus purpuratus (purple sea urchin)	gonad and non-gonad tissues from one female (F) and two male (M) adults	gonad1(F)	92994	173	0.00186034	89389	0.961234	446	0.00479601	207	0.00222595	131	0.00140869	779	0.00837688	524	0.00563477	83	0.000892531	237	0.00254855	365	0.00392498	407	0.00437663	253	0.00272061
		gonad2(M)	52057	129	0.00247805	49294	0.946924	299	0.0057437	100	0.00192097	75	0.00144073	724	0.0139078	469	0.00900936	59	0.00113337	107	0.00205544	283	0.00543635	367	0.00704996	151	0.00290067
		gonad3(M)	33681	100	0.00296903	31545	0.936581	233	0.00691785	83	0.0024643	53	0.00157359	637	0.0189127	345	0.0102432	36	0.00106885	159	0.00472076	179	0.00531457	216	0.00641311	95	0.00282058
		nonGonad1(F)	117291	279	0.0023787	111029	0.946611	711	0.00606185	324	0.00276236	201	0.00171369	1645	0.0140249	945	0.00805688	138	0.00117656	375	0.00319718	610	0.00520074	639	0.00544799	395	0.00336769
		nonGonad2(M)	89546	283	0.00316039	83750	0.935273	727	0.00811873	253	0.00282536	197	0.00219999	1615	0.0180354	863	0.0096375	102	0.00113908	282	0.00314922	528	0.00589641	648	0.0072365	298	0.0033279
		nonGonad3(M)	55087	219	0.00397553	51325	0.931708	419	0.00760615	154	0.00279558	125	0.00226914	1010	0.0183346	734	0.0133244	79	0.0014341	183	0.00332202	267	0.00484688	391	0.00709786	181	0.00328571
Ptychodera flava (acorn worm)	whole body of an adult per replicate	rep1	163010	302	0.00185265	157712	0.967499	369	0.00226366	222	0.00136188	437	0.00268082	1047	0.00642292	900	0.00552113	245	0.00150298	303	0.00185878	302	0.00185265	760	0.00466229	411	0.00252132
		rep2	207329	397	0.00191483	198734	0.958544	657	0.00316888	359	0.00173155	658	0.0031737	1690	0.0081513	1379	0.00665126	349	0.00168331	534	0.00257562	586	0.00282643	1319	0.00636187	667	0.00321711
		rep3	142421	294	0.0020643	136853	0.960905	406	0.0028507	222	0.00155876	372	0.00261197	1042	0.00731634	958	0.00672654	232	0.00162897	369	0.00259091	328	0.00230303	907	0.00636844	438	0.00307539
Branchiostoma belcheri (Belcher's lancelet)	whole body of an adult per replicate	rep1	62637	157	0.00250651	59313	0.946932	179	0.00285774	138	0.00220317	196	0.00312914	865	0.0138097	659	0.0105209	158	0.00252247	186	0.00296949	129	0.00205949	468	0.00747162	189	0.00301739
		rep2	23304	73	0.00313251	21471	0.921344	104	0.00446275	66	0.00283213	101	0.00433402	573	0.0245881	385	0.0165208	42	0.00180227	108	0.0046344	71	0.00304669	228	0.00978373	82	0.00351871
		rep3	35750	74	0.00206993	33422	0.934881	92	0.00257343	84	0.00234965	83	0.00232168	943	0.0263776	449	0.0125594	57	0.00159441	104	0.00290909	74	0.00206993	245	0.00685315	123	0.00344056
Ciona savignyi (sea squirt)	whole body of an adult per replicate	rep1	4214	10	0.00237304	3972	0.942572	22	0.00522069	11	0.00261035	12	0.00284765	41	0.00972947	45	0.0106787	5	0.00118652	25	0.00593261	27	0.00640721	28	0.00664452	16	0.00379687
		rep2	3061	17	0.00555374	2696	0.880758	61	0.0199281	21	0.0068605	7	0.00228683	75	0.0245018	62	0.0202548	21	0.0068605	45	0.0147011	21	0.0068605	29	0.00947403	6	0.00196014
Danio rerio (zebrafish)	whole body of an adult per replicate	rep1	131731	158	0.00119941	126852	0.962962	298	0.00226219	137	0.00104	372	0.00282394	883	0.00670305	940	0.00713575	152	0.00115387	235	0.00178394	351	0.00266452	903	0.00685488	450	0.00341605
		rep2	110528	114	0.00103141	106552	0.964027	305	0.00275948	94	0.000850463	225	0.00203568	711	0.00643276	654	0.00591705	92	0.000832368	163	0.00147474	315	0.00284996	972	0.00879415	331	0.00299472
		rep3	126663	127	0.00100266	122477	0.966952	271	0.00213954	126	0.000994766	339	0.00267639	679	0.00536068	739	0.00583438	112	0.000884236	198	0.0015632	225	0.00177637	928	0.00732653	442	0.00348957
Homo sapiens (human)	brain from an male adult per replicate	rep1	50634	83	0.00163921	48305	0.954003	71	0.00140222	94	0.00185646	120	0.00236995	382	0.00754434	676	0.0133507	92	0.00181696	113	0.0022317	68	0.00134297	533	0.0105265	97	0.00191571
		rep2	198444	134	0.000675253	194833	0.981803	107	0.000539195	143	0.000720606	186	0.000937292	675	0.00340146	988	0.00497873	139	0.000700449	187	0.000942331	96	0.000483764	802	0.00404144	154	0.000776038
		rep3	105963	105	0.000990912	102978	0.97183	96	0.000905977	116	0.00109472	141	0.00133065	504	0.00475638	843	0.00795561	109	0.00102866	130	0.00122684	106	0.00100035	701	0.00661552	134	0.00126459
