# Supplementary material for: On the origin and evolution of RNA editing in metazoans
Source: Cell Rep. 2023 Feb 14;42(2):112112. doi: 10.1016/j.celrep.2023.112112 (PMC9989829; doi:10.1016/j.celrep.2023.112112)
Supplement: Table S3. The statistics of A-to-I editing sites located the pairing regions of sense-antisense transcripts, and the sense-antisense pairing regions that were extensively edited on both strands in two or more samples in each species, related to Figure 3 [file mmc4.xlsx]

## Sheet: S3-1. Sense-antisense sites
Table S3-1. A-to-I editing sites locating the pairing regions of sense-antisense transcripts after a series of rigorous filtering steps (see Methods for details).
Species	Sample	Total A-to-I sites	Retained A-to-I sites after rigorous filtering	Retained ratio
Mnemiopsis leidyi	rep1	34312	2437	0.0710247
	rep2	44727	3632	0.0812037
	rep3	46550	2957	0.0635231
Amphimedon queenslandica	rep1	16192	120	0.00741107
	rep2	41102	1572	0.0382463
	rep3	35384	1332	0.0376441
Hydra vulgaris	rep1	14017	59	0.00420917
	rep2	11424	16	0.00140056
Nematostella vectensis	rep1	10387	34	0.00327332
	rep2	11990	66	0.00550459
Aplysia californica	rep1	22121	0	0
	rep2	26518	75	0.00282827
	rep3	21310	67	0.00314406
Crassostrea gigas	rep1	29013	224	0.00772068
	rep2	16971	130	0.00766013
	rep3	35887	801	0.0223201
Octopus bimaculoides	ANC	398522	736	0.00184682
	OL	366940	952	0.00259443
	Sub	497264	1275	0.00256403
	Supra	522948	2129	0.00407115
Caenorhabditis elegans	A1	6554	21	0.00320415
	A8	8276	35	0.0042291
	L1	18857	469	0.0248714
	L2	8265	131	0.01585
	L4	4893	37	0.00756182
Acromyrmex echinatior	rep1	40278	112	0.00278067
	rep2	42079	89	0.00211507
	rep3	36749	101	0.00274837
Drosophila melanogaster	rep1	1607	0	0
	rep2	1694	0	0
Drosophila simulans	rep1	1618	0	0
	rep2	1646	0	0
Strongylocentrotus purpuratus	gonad1(F)	89389	879	0.00983342
	gonad2(M)	49294	296	0.00600479
	gonad3(M)	31545	103	0.00326518
	nonGonad1(F)	111029	930	0.00837619
	nonGonad2(M)	83750	761	0.00908657
	nonGonad3(M)	51325	675	0.0131515
Ptychodera flava	rep1	157712	1558	0.00987877
	rep2	198734	2587	0.0130174
	rep3	136853	970	0.0070879
Branchiostoma belcheri	rep1	59313	707	0.0119198
	rep2	21471	36	0.00167668
	rep3	33422	266	0.00795883
Ciona savignyi	rep1	3972	465	0.117069
	rep2	2696	434	0.160979
Danio rerio	rep1	126852	191	0.00150569
	rep2	106552	87	0.000816503
	rep3	122477	86	0.000702173
Homo sapiens	rep1	48305	7	0.000144913
	rep2	194833	450	0.00230967
	rep3	102978	17	0.000165084

## Sheet: S3-2. Regions
Table S3-2. Sense-antisense pairing regions that were extensively edited (i.e. containing no less than 5 A-to-I sites as defined in sheet S3-1) on both strands across two or more samples in each species.
Species	Scaffold	Start	End	Length	No. of editing sites on positive strand	No. of editing sites on negative strand	Gene ID on positive strand	Gene annotation on positive strand	Gene ID on negative strand	Gene annotation on negative strand
Mnemiopsis leidyi	ML1664	143367	143809	443	108	96	ML166414a	nucleolar protein 58-like isoform X1	Unannotated	Unannotated
	ML1117	118819	118888	70	17	12	Unannotated	Unknown	Unannotated	Unannotated
	ML1117	119085	119257	173	47	25	Unannotated	Unannotated	Unannotated	Unannotated
	ML0452	302470	302685	216	45	62	Unannotated	Unannotated	Unannotated	Unannotated
	ML3621	2112	2190	79	17	24	Unannotated	Unannotated	Unannotated	Unannotated
	ML4553	24	164	141	18	46	Unannotated	Unannotated	Unannotated	Unannotated
	ML1007	654	867	214	45	52	Unannotated	Unannotated	Unannotated	Unannotated
	ML1417	54010	54047	38	5	10	Unannotated	Unannotated	ML141710a	calmodulin-2 isoform X1
	ML2333	220226	220530	305	74	57	Unannotated	Unannotated	Unannotated	Unannotated
	ML0123	42562	42809	248	73	52	Unannotated	Unannotated	Unannotated	Unannotated
	ML2384	1223	1269	47	9	5	MSTRG.16241	Unknown	Unannotated	Unannotated
	ML3019	641	671	31	12	7	Unannotated	Unannotated	Unannotated	Unannotated
	ML0358	16787	16823	37	12	9	Unannotated	Unannotated	Unannotated	Unannotated
	ML0663	883	909	27	6	6	Unannotated	Unannotated	Unannotated	Unannotated
Amphimedon queenslandica	Contig11821	3985	4222	238	35	40	MSTRG.3813	Unknown	Aqu2.1.11707	PREDICTED: uncharacterized protein LOC105315089
	Contig13210	86524	86715	192	42	49	Aqu2.1.23747	PREDICTED: dual specificity protein phosphatase 23-like	Unannotated	Unannotated
	Contig13513	319320	319552	233	57	30	Unannotated	Unannotated	Aqu2.1.41936	PREDICTED: DNA cross-link repair 1A protein-like
	Contig13075	16138	16675	538	97	130	Unannotated	Unannotated	Aqu2.1.20496	PREDICTED: UDP-glucuronosyltransferase 2B33-like
	Contig13075	18678	19214	537	129	95	Aqu2.1.20497	PREDICTED: 2-hydroxyacylsphingosine 1-beta-galactosyltransferase-like	Unannotated	Unannotated
	Contig1404	693	756	64	17	14	Unannotated	Unannotated	Aqu2.1.00681	PREDICTED: uncharacterized protein LOC109593464
	Contig6764	1128	1185	58	12	22	Unannotated	Unannotated	MSTRG.33929	Unknown
Hydra vulgaris	NW_004168693.1	38963	39010	48	17	7	Unannotated	Unannotated	gene9736	digestive cysteine proteinase 1
Octopus bimaculoides	KQ429226	611	907	297	49	85	Ocbimv22015228m.g	hypothetical protein OCBIM_22015228mg	MSTRG.44688.1	cyanocobalamin reductase / alkylcobalamin dealkylase isoform X2
	KQ418159	38346	38424	79	23	20	Unannotated	Unannotated	MSTRG.15723	hypothetical protein OCBIM_22007580mg
	LGKD01696927	57	218	162	49	40	Unannotated	Unannotated	Unannotated	Unannotated
	LGKD01308140	411	671	261	70	18	MSTRG.48276	PREDICTED: uncharacterized protein LOC106882172	Ocbimv22024513m.g	hypothetical protein OCBIM_22024513mg
	KQ426219	22877	22963	87	25	18	MSTRG.40922	hypothetical protein OCBIM_22031848mg	Unannotated	Unannotated
	KQ426219	22874	22963	90	26	19	MSTRG.40922	hypothetical protein OCBIM_22031848mg	Unannotated	Unannotated
	KQ426219	25579	25706	128	31	28	MSTRG.40922	hypothetical protein OCBIM_22031848mg	Unannotated	Unannotated
	KQ420828	2350414	2350554	141	9	12	Ocbimv22029879m.g	PREDICTED: gamma-tubulin complex component 3 homolog	MSTRG.27462	Unknown
	KQ415907	6939	7048	110	17	38	MSTRG.1845	Unknown	MSTRG.1846	Unknown
	KQ426567	67261	67354	94	8	19	Unannotated	Unannotated	MSTRG.41439	Unknown
	KQ432245	100406	100447	42	11	5	Ocbimv22021605m.g	hypothetical protein OCBIM_22021605mg, partial	Unannotated	Unannotated
	KQ428508	181686	181751	66	12	6	Ocbimv22013445m.g	hypothetical protein OCBIM_22013445mg	MSTRG.43945	hypothetical protein OCBIM_22011719mg
	KQ416684	559950	560038	89	5	7	MSTRG.6728	Unknown	MSTRG.6729	PREDICTED: uncharacterized protein LOC106884462
	KQ421217	76279	76318	40	5	5	MSTRG.28679	PREDICTED: GTPase-activating protein and VPS9 domain-containing protein 1-like isoform X1	MSTRG.28681	Unknown
	KQ419216	167176	167235	60	8	8	MSTRG.20965	Unknown	Ocbimv22022439m.g	hypothetical protein OCBIM_22022439mg
	KQ417778	708	816	109	21	35	MSTRG.13480	Unknown	Unannotated	Unannotated
	KQ419022	298121	298202	82	22	23	Unannotated	Unannotated	Ocbimv22021269m.g	hypothetical protein OCBIM_22021269mg
	KQ416583	210967	211032	66	8	7	MSTRG.6041	Unknown	Ocbimv22035370m.g	hypothetical protein OCBIM_22035370mg
	KQ421273	40231	40252	22	5	12	Unannotated	Unannotated	Ocbimv22031542m.g	PREDICTED: protein O-mannosyl-transferase 2-like isoform X2
	KQ418873	630268	630297	30	6	7	MSTRG.19424	Unknown	Unannotated	Unannotated
	KQ430089	91602	91720	119	21	12	Unannotated	Unannotated	MSTRG.45404	PREDICTED: serine/arginine-rich splicing factor 6-like isoform X2
	KQ415873	135667	135697	31	5	8	MSTRG.1606	PREDICTED: GTP cyclohydrolase 1 feedback regulatory protein-like	Unannotated	Unannotated
	LGKD01411149	45	107	63	11	10	Unannotated	Unannotated	Unannotated	Unannotated
	KQ421646	2223	2300	78	8	11	MSTRG.30202	PREDICTED: zinc finger protein 675-like	Unannotated	Unannotated
Caenorhabditis elegans	II	10876339	10876445	107	15	16	WBGene00003882	Origin recognition complex subunit 2	Unannotated	Unannotated
	II	3319333	3319724	392	80	63	MSTRG.2622	Uncharacterized protein CELE_Y46D2A.2	MSTRG.2621	Unknown
	II	3321725	3322104	380	63	63	MSTRG.2624	Uncharacterized protein CELE_Y46D2A.1	WBGene00021590	Uncharacterized protein CELE_Y46D2A.2
	II	3322505	3322574	70	8	13	MSTRG.2624	Uncharacterized protein CELE_Y46D2A.1	WBGene00021590	Uncharacterized protein CELE_Y46D2A.2
	II	3323104	3323174	71	19	14	MSTRG.2624	Uncharacterized protein CELE_Y46D2A.1	WBGene00021590	Uncharacterized protein CELE_Y46D2A.2
Acromyrmex echinatior	scaffold142	1431076	1431132	57	14	7	MSTRG.2491	Unknown	Aech_02516	PREDICTED: sugar phosphate exchanger 2 isoform X2
	scaffold237	236068	236177	110	6	5	Aech_09960	Tubulin-specific chaperone D	MSTRG.5881	Unknown
Strongylocentrotus purpuratus	Scaffold101	623612	623687	76	11	17	Unannotated	Unannotated	MSTRG.387	Unknown
	Scaffold1340	111959	112106	148	36	38	MSTRG.6960	Unknown	Unannotated	Unannotated
	Scaffold25	825964	826141	178	33	43	SPU_016477	PREDICTED: hydrolethalus syndrome protein 1	Unannotated	Unannotated
	Scaffold25	828142	828303	162	40	27	MSTRG.24138	hypothetical protein GQR58_002027	Unannotated	Unannotated
	Scaffold25	828800	828880	81	15	19	Unannotated	Unannotated	Unannotated	Unannotated
	Scaffold1236	16995	17030	36	10	7	Unannotated	Unannotated	Unannotated	Unannotated
	Scaffold1236	14010	14158	149	51	32	MSTRG.4968	methionine synthase	Unannotated	Unannotated
	Scaffold1236	17479	17628	150	19	47	MSTRG.4970	Unknown	Unannotated	Unannotated
	Scaffold1205	98276	98352	77	20	17	Unannotated	Unannotated	Unannotated	Unannotated
	Scaffold1205	100355	100421	67	19	20	Unannotated	Unannotated	Unannotated	Unannotated
	Scaffold46	229174	229245	72	27	16	MSTRG.38433	Unknown	Unannotated	Unannotated
	Scaffold44	778263	778397	135	25	36	Unannotated	Unannotated	MSTRG.37506	Unknown
	Scaffold44	782584	782690	107	22	23	Unannotated	Unannotated	Unannotated	Unannotated
	Scaffold918	274693	274829	137	27	36	Unannotated	Unannotated	Unannotated	Unannotated
	Scaffold12885	574	670	97	20	29	Unannotated	Unannotated	Unannotated	Unannotated
	Scaffold464	551642	551743	102	15	31	MSTRG.38188	Unknown	MSTRG.38189	salivary glue protein Sgs-3
	Scaffold464	551340	551511	172	22	30	MSTRG.38188	Unknown	MSTRG.38189	salivary glue protein Sgs-3
	Scaffold1540	185592	185772	181	39	36	MSTRG.10343	uncharacterized protein LOC121411050	Unannotated	Unannotated
	Scaffold194	76060	76128	69	13	17	MSTRG.16338	Unknown	Unannotated	Unannotated
	Scaffold773	120393	120577	185	37	33	MSTRG.49573	Unknown	Unannotated	Unannotated
	Scaffold292	594108	594142	35	6	9	SPU_012136	NEDD8 ultimate buster 1 isoform X1	Unannotated	Unannotated
	Scaffold3794	71164	71237	74	28	9	MSTRG.33583	Unknown	Unannotated	Unannotated
	Scaffold1573	4512	4595	84	18	25	Unannotated	Unannotated	MSTRG.10888	Unknown
	Scaffold32	108866	109001	136	37	23	MSTRG.30470	uncharacterized protein LOC100890203 isoform X2	Unannotated	Unannotated
	Scaffold575	257280	257329	50	13	5	MSTRG.42919	Unknown	Unannotated	Unannotated
	Scaffold1170	72703	72821	119	30	29	SPU_022260	ribose-phosphate pyrophosphokinase 2	Unannotated	Unannotated
Ptychodera flava	scaffold2345_cov146	275558	275944	387	108	93	MSTRG.19604	Unknown	pfl_40v0_9_20150316_1g4964	PREDICTED: ubiquitin domain-containing protein UBFD1-like, partial
	scaffold2345_cov146	268274	268752	479	141	76	Unannotated	Unannotated	pfl_40v0_9_20150316_1g4964	PREDICTED: ubiquitin domain-containing protein UBFD1-like, partial
	scaffold2345_cov146	272444	272725	282	80	35	Unannotated	Unannotated	pfl_40v0_9_20150316_1g4964	PREDICTED: ubiquitin domain-containing protein UBFD1-like, partial
	scaffold2345_cov146	272826	272985	160	62	26	Unannotated	Unannotated	pfl_40v0_9_20150316_1g4964	PREDICTED: ubiquitin domain-containing protein UBFD1-like, partial
	scaffold2345_cov146	274942	275046	105	41	12	Unannotated	Unannotated	pfl_40v0_9_20150316_1g4964	PREDICTED: ubiquitin domain-containing protein UBFD1-like, partial
	scaffold2345_cov146	275207	275944	738	188	140	MSTRG.19604	Unknown	pfl_40v0_9_20150316_1g4964	PREDICTED: ubiquitin domain-containing protein UBFD1-like, partial
	scaffold2345_cov146	277067	277269	203	40	42	MSTRG.19604	Unknown	pfl_40v0_9_20150316_1g4964	PREDICTED: ubiquitin domain-containing protein UBFD1-like, partial
	scaffold1017_cov143	555679	555845	167	51	38	pfl_40v0_9_20150316_1g2347	regulator of microtubule dynamics protein 1	Unannotated	Unannotated
	scaffold1017_cov143	556014	556216	203	63	44	pfl_40v0_9_20150316_1g2347	regulator of microtubule dynamics protein 1	Unannotated	Unannotated
	scaffold53277_cov111	1651	1769	119	19	18	Unannotated	Unannotated	Unannotated	Unannotated
	scaffold53277_cov111	1295	1770	476	68	79	Unannotated	Unannotated	Unannotated	Unannotated
	scaffold53277_cov111	1969	2091	123	12	11	Unannotated	Unannotated	Unannotated	Unannotated
	scaffold38309_cov119	15030	15250	221	41	28	MSTRG.29893	Unknown	MSTRG.29892	Unknown
	scaffold38309_cov119	16716	16984	269	54	51	MSTRG.29893	Unknown	MSTRG.29892	Unknown
	scaffold38309_cov119	17413	17615	203	26	31	MSTRG.29893	Unknown	MSTRG.29892	Unknown
	scaffold38309_cov119	18180	18398	219	29	23	MSTRG.29893	Unknown	MSTRG.29892	Unknown
	scaffold38309_cov119	19172	19486	315	66	60	MSTRG.29893	Unknown	MSTRG.29892	Unknown
	scaffold38309_cov119	19794	19852	59	7	14	MSTRG.29893	Unknown	MSTRG.29892	Unknown
	scaffold38309_cov119	20202	20285	84	12	13	MSTRG.29893	Unknown	MSTRG.29892	Unknown
	scaffold38309_cov119	20869	21049	181	33	35	MSTRG.29893	Unknown	MSTRG.29892	Unknown
	scaffold41185_cov87	44794	44812	19	5	6	pfl_40v0_9_20150316_1g25100	hypothetical protein AC249_AIPGENE22223, partial	Unannotated	Unannotated
	scaffold41185_cov87	45441	45797	357	83	78	Unannotated	Unannotated	Unannotated	Unannotated
	scaffold41185_cov87	44925	45270	346	90	64	pfl_40v0_9_20150316_1g25100	hypothetical protein AC249_AIPGENE22223, partial	Unannotated	Unannotated
	scaffold11099_cov93	7137	7222	86	13	14	pfl_40v0_9_20150316_1g15387	uncharacterized protein LOC110991148	Unannotated	Unannotated
	scaffold10165_cov134	523344	523441	98	14	25	pfl_40v0_9_20150316_1g14605	von Willebrand factor A domain-containing protein 3A isoform X2	Unannotated	Unannotated
	scaffold24316_cov102	76933	77039	107	24	30	Unannotated	Unannotated	pfl_40v0_9_20150316_1g21732	uncharacterized protein LOC110235560
	scaffold4750_cov85	191477	191508	32	7	9	MSTRG.34336	ubiquitin-conjugating enzyme E2 Z-like	pfl_40v0_9_20150316_1g8880	PREDICTED: uncharacterized protein LOC102807814
	scaffold280226_cov78	1227	1322	96	9	13	Unannotated	Unannotated	Unannotated	Unannotated
	scaffold254381_cov76	822	872	51	14	14	Unannotated	Unannotated	Unannotated	Unannotated
	scaffold83846_cov104	43375	43507	133	23	19	Unannotated	Unannotated	pfl_40v0_9_20150316_1g28156	PREDICTED: 26S proteasome non-ATPase regulatory subunit 9-like
	scaffold12381_cov139	19160	19273	114	15	13	pfl_40v0_9_20150316_1g16170	PREDICTED: uncharacterized protein LOC102810311	Unannotated	Unannotated
Branchiostoma belcheri	scaffold6	5587785	5587850	66	5	9	MSTRG.28903	Unknown	MSTRG.28906	Unknown
Ciona savignyi	reftig_113	93199	93290	92	17	18	ENSCSAVG00000002210	betaine--homocysteine S-methyltransferase 1-like	MSTRG.529	Unknown
	reftig_17	882416	882472	57	14	13	ENSCSAVG00000006462	39S ribosomal protein L44, mitochondrial	MSTRG.3796	MRG/MORF4L-binding protein-like
	reftig_751	7195	7329	135	33	38	MSTRG.13436	uncharacterized protein LOC118419753	ENSCSAVG00000001743	integrator complex subunit 5-like
	reftig_48	240159	240242	84	18	19	MSTRG.10361	Select seq emb|CAB3256929.1| iron-sulfur cluster assembly 2 homolog, mitochondrial-like	ENSCSAVG00000005110	PREDICTED: small glutamine-rich tetratricopeptide repeat-containing protein alpha isoform X1
	reftig_11	177117	177185	69	16	11	MSTRG.831	DNA-directed RNA polymerase II subunit RPB7	ENSCSAVG00000002676	Unknown
	reftig_7	2384755	2384829	75	12	9	ENSCSAVG00000007379	probable 18S rRNA (guanine-N(7))-methyltransferase	MSTRG.14245	Unknown
	reftig_19	5097982	5098067	86	24	21	ENSCSAVG00000011603	actin-like protein 6B	MSTRG.4522	Unknown
	reftig_90	512263	512366	104	23	30	MSTRG.14732	uncharacterized protein LOC120337343	ENSCSAVG00000009929	actin-like protein 6B
	reftig_31	182859	183043	185	15	25	Unannotated	Unannotated	ENSCSAVG00000000919	N6-adenosine-methyltransferase subunit METTL3-like
Danio rerio	4	10771402	10771511	110	28	23	Unannotated	Unannotated	MSTRG.16570	Unknown
	4	10772012	10772176	165	21	40	Unannotated	Unannotated	MSTRG.16570	Unknown
	4	10774754	10774879	126	34	16	Unannotated	Unannotated	MSTRG.16570	Unknown
	17	50713659	50713683	25	5	5	MSTRG.6557	Unknown	MSTRG.6558	Unknown
	17	51951373	51951435	63	12	12	ENSDARG00000036793	Unknown	MSTRG.6588	Unknown
