# Supplementary material for: On the origin and evolution of RNA editing in metazoans
Source: Cell Rep. 2023 Feb 14;42(2):112112. doi: 10.1016/j.celrep.2023.112112 (PMC9989829; doi:10.1016/j.celrep.2023.112112)
Supplement: Table S5. The high-confidence recoding sites identified in each species and the recoding sites shared by two or more species, related to Figure 5 [file mmc6.xlsx]

## Sheet: S5-1 Recoding sites
Table S5-1. High-confidence A-to-I recoding editing sites identified in each species, related to Figure 5A.
Species	Scaffold/Chromosome	Location	Strand	Gene ID	CDS location	Codon change	Protein location	Amino acid change	# Samples identified recoding	Editing level across samples	Recoded domain	Gene_annotation
Mnemiopsis leidyi	ML2193	14147	+	ML21933a	556	AAG=>GAG	186	K=>E	3	0.403567	NA	PREDICTED: lysM and putative peptidoglycan-binding domain-containing protein 3-like
Mnemiopsis leidyi	ML4094	58688	-	ML40948a	366	ATA=>ATG	122	I=>M	3	0.5094	NA	Unknown;
Mnemiopsis leidyi	ML4094	58690	-	ML40948a	364	ATA=>GTA	122	I=>V	3	0.719233	NA	Unknown;
Mnemiopsis leidyi	ML4094	58696	-	ML40948a	358	AGT=>GGT	120	S=>G	3	0.302233	NA	Unknown;
Mnemiopsis leidyi	ML4553	15937	-	ML45533a	407	CAA=>CGA	136	Q=>R	3	0.2611	NA	hypothetical protein CRE_08357
Mnemiopsis leidyi	ML4553	15941	-	ML45533a	403	ACT=>GCT	135	T=>A	2	0.2361	NA	hypothetical protein CRE_08357
Mnemiopsis leidyi	ML4553	15943	-	ML45533a	401	AAA=>AGA	134	K=>R	2	0.2159	NA	hypothetical protein CRE_08357
Amphimedon queenslandica	Contig10374	2683	+	Aqu2.1.08635	827	GAC=>GGC	276	D=>G	2	0.38805	Pyr_redox_2	PREDICTED: apoptosis-inducing factor 3-like
Amphimedon queenslandica	Contig12589	3505	-	Aqu2.1.15084	2995	ATA=>GTA	999	I=>V	2	0.53335	NA	PREDICTED: uncharacterized protein LOC109586104
Amphimedon queenslandica	Contig12866	21469	+	Aqu2.1.17444	1283	AAC=>AGC	428	N=>S	2	0.13245	NA	lon protease homolog, mitochondrial
Amphimedon queenslandica	Contig12866	21481	+	Aqu2.1.17444	1295	GAA=>GGA	432	E=>G	2	0.1594	NA	lon protease homolog, mitochondrial
Amphimedon queenslandica	Contig12866	21507	+	Aqu2.1.17444	1321	AAT=>GAT	441	N=>D	3	0.4679	NA	lon protease homolog, mitochondrial
Amphimedon queenslandica	Contig12866	21508	+	Aqu2.1.17444	1322	AAT=>AGT	441	N=>S	3	0.188367	NA	lon protease homolog, mitochondrial
Amphimedon queenslandica	Contig12866	21510	+	Aqu2.1.17444	1324	ATG=>GTG	442	M=>V	3	0.390467	NA	lon protease homolog, mitochondrial
Amphimedon queenslandica	Contig12866	21529	+	Aqu2.1.17444	1343	AAA=>AGA	448	K=>R	3	0.210767	NA	lon protease homolog, mitochondrial
Amphimedon queenslandica	Contig12887	9926	-	Aqu2.1.17639	2890	AAA=>GAA	964	K=>E	3	0.194067	NA	PREDICTED: uncharacterized protein LOC109587954
Amphimedon queenslandica	Contig13085	18780	-	Aqu2.1.20687	3067	ATG=>GTG	1023	M=>V	2	0.1845	NA	PREDICTED: uncharacterized protein LOC109585325
Amphimedon queenslandica	Contig13303	107258	-	Aqu2.1.26812	1717	ATC=>GTC	573	I=>V	2	0.11555	NA	Unknown;
Amphimedon queenslandica	Contig13303	107303	-	Aqu2.1.26812	1672	AAT=>GAT	558	N=>D	2	0.13205	NA	Unknown;
Amphimedon queenslandica	Contig13303	107305	-	Aqu2.1.26812	1670	AAT=>AGT	557	N=>S	2	0.13205	NA	Unknown;
Amphimedon queenslandica	Contig13427	226114	-	Aqu2.1.32956	205	ATC=>GTC	69	I=>V	2	0.275	AA_permease_2	PREDICTED: uncharacterized protein LOC100636953
Amphimedon queenslandica	Contig13427	226124	-	Aqu2.1.32956	195	ATA=>ATG	65	I=>M	2	0.26135	AA_permease_2	PREDICTED: uncharacterized protein LOC100636953
Amphimedon queenslandica	Contig13427	226126	-	Aqu2.1.32956	193	ATA=>GTA	65	I=>V	2	0.303	AA_permease_2	PREDICTED: uncharacterized protein LOC100636953
Amphimedon queenslandica	Contig13427	226129	-	Aqu2.1.32956	190	ACT=>GCT	64	T=>A	2	0.26135	AA_permease_2	PREDICTED: uncharacterized protein LOC100636953
Amphimedon queenslandica	Contig13427	226185	-	Aqu2.1.32956	134	AAG=>AGG	45	K=>R	2	0.11665	NA	PREDICTED: uncharacterized protein LOC100636953
Amphimedon queenslandica	Contig13427	226186	-	Aqu2.1.32956	133	AAG=>GAG	45	K=>E	2	0.1222	NA	PREDICTED: uncharacterized protein LOC100636953
Amphimedon queenslandica	Contig13427	226203	-	Aqu2.1.32956	116	GAG=>GGG	39	E=>G	2	0.27085	NA	PREDICTED: uncharacterized protein LOC100636953
Amphimedon queenslandica	Contig13427	226212	-	Aqu2.1.32956	107	GAG=>GGG	36	E=>G	2	0.13245	NA	PREDICTED: uncharacterized protein LOC100636953
Amphimedon queenslandica	Contig13427	249290	-	Aqu2.1.32964	1364	GAC=>GGC	455	D=>G	2	0.37275	Pyr_redox_2	PREDICTED: apoptosis-inducing factor 3-like
Amphimedon queenslandica	Contig13445	131605	-	Aqu2.1.34205	1070	AAG=>AGG	357	K=>R	3	0.666667	NA	Unknown
Amphimedon queenslandica	Contig13445	131606	-	Aqu2.1.34205	1069	AAG=>GAG	357	K=>E	3	0.683333	NA	Unknown
Amphimedon queenslandica	Contig13500	27447	-	Aqu2.1.39725	25	AGG=>GGG	9	R=>G	3	0.2653	NA	PREDICTED: polymerase delta-interacting protein 2-like isoform X1
Amphimedon queenslandica	Contig5700	873	+	Aqu2.1.03449	485	GAT=>GGT	162	D=>G	2	1	PSI	PREDICTED: plexin-A1-like
Amphimedon queenslandica	Contig5986	717	+	Aqu2.1.03674	52	ATA=>GTA	18	I=>V	2	0.4111	NA	PREDICTED: ATP-binding cassette sub-family E member 1-like
Amphimedon queenslandica	Contig9468	3476	-	Aqu2.1.07167	28	AAA=>GAA	10	K=>E	2	0.5347	NA	PREDICTED: uncharacterized protein LOC109590787
Hydra vulgaris	NW_004167761.1	125407	+	gene6182	1414	ATG=>GTG	472	M=>V	2	0.564	START	PREDICTED: collagen type IV alpha-3-binding protein-like
Hydra vulgaris	NW_004172979.1	22346	-	gene17921	1283	AAA=>AGA	428	K=>R	2	0.25	NA	PREDICTED: TNF receptor-associated factor 3-like
Hydra vulgaris	NW_004173055.1	5908	+	gene18013	422	AAT=>AGT	141	N=>S	2	0.12825	NA	PREDICTED: uncharacterized protein LOC105848297
Hydra vulgaris	NW_004173278.1	9221	+	gene18265	1028	AAA=>AGA	343	K=>R	2	0.63075	NA	PREDICTED: nuclease EXOG, mitochondrial-like, partial
Hydra vulgaris	NW_004173278.1	9223	+	gene18265	1030	AAG=>GAG	344	K=>E	2	0.43435	NA	PREDICTED: nuclease EXOG, mitochondrial-like, partial
Hydra vulgaris	NW_004173278.1	9224	+	gene18265	1031	AAG=>AGG	344	K=>R	2	0.55835	NA	PREDICTED: nuclease EXOG, mitochondrial-like, partial
Nematostella vectensis	NEMVEscaffold_234	259267	-	NEMVEDRAFT_v1g237425	485	AAG=>AGG	162	K=>R	2	0.1487	NA	predicted protein
Nematostella vectensis	NEMVEscaffold_54	179205	+	NEMVEDRAFT_v1g99846	494	AAG=>AGG	165	K=>R	2	0.8125	Glyco_transf_10	Fucosyltransferase
Nematostella vectensis	NEMVEscaffold_82	414337	-	NEMVEDRAFT_v1g207598	554	AAG=>AGG	185	K=>R	2	0.13145	NA	predicted protein
Nematostella vectensis	NEMVEscaffold_82	414607	-	NEMVEDRAFT_v1g207598	284	AAG=>AGG	95	K=>R	2	0.2375	NA	predicted protein
Caenorhabditis elegans	II	2262241	-	WBGene00019587	2461	AAG=>GAG	821	K=>E	2	0.3143	NA	Uncharacterized protein CELE_K09F6.4
Caenorhabditis elegans	II	2262246	-	WBGene00019587	2456	AAG=>AGG	819	K=>R	2	0.27085	NA	Uncharacterized protein CELE_K09F6.4
Drosophila melanogaster	2L	214328	-	FBgn0266557	14411	AAG=>AGG	4804	K=>R	2	0.15715	NA	uncharacterized protein LOC6540871 isoform X2
Drosophila melanogaster	2L	411895	-	FBgn0264855	655	ACC=>GCC	219	T=>A	2	0.49645	Adaptin_N	adaptor protein complex 2, alpha subunit, isoform B
Drosophila melanogaster	2L	2785542	-	FBgn0004242	1215	ATA=>ATG	405	I=>M	2	0.95	C2	synaptotagmin 1, isoform A
Drosophila melanogaster	2L	3503636	-	FBgn0014396	761	GAG=>GGG	254	E=>G	2	0.10905	TIMELESS	timeless, isoform T
Drosophila melanogaster	2L	3762337	+	FBgn0263846	2557	ACT=>GCT	853	T=>A	2	0.69445	NA	uncharacterized protein Dmel_CG43707, isoform E
Drosophila melanogaster	2L	4307932	+	FBgn0010473	1685	GAG=>GGG	562	E=>G	2	0.1477	Ig_3	turtle, isoform J
Drosophila melanogaster	2L	4314586	+	FBgn0010473	2732	AAT=>AGT	911	N=>S	2	0.7409	NA	turtle, isoform J
Drosophila melanogaster	2L	4986257	+	FBgn0083962	1919	TAC=>TGC	640	Y=>C	2	0.15615	NA	uncharacterized protein Dmel_CG34126, isoform E
Drosophila melanogaster	2L	4986611	+	FBgn0083962	2273	TAT=>TGT	758	Y=>C	2	0.12025	NA	uncharacterized protein Dmel_CG34126, isoform E
Drosophila melanogaster	2L	6208535	+	FBgn0085409	2471	AAG=>AGG	824	K=>R	2	0.1167	NA	smoke alarm, isoform D
Drosophila melanogaster	2L	6452387	-	FBgn0031814	734	CAG=>CGG	245	Q=>R	2	0.27035	CRAL_TRIO_N	real-time, isoform B
Drosophila melanogaster	2L	6636665	-	FBgn0051635	3810	ATA=>ATG	1270	I=>M	2	0.22545	NA	uncharacterized protein Dmel_CG31635, isoform C
Drosophila melanogaster	2L	6636849	-	FBgn0051635	3626	TAC=>TGC	1209	Y=>C	2	0.1162	NA	uncharacterized protein Dmel_CG31635, isoform C
Drosophila melanogaster	2L	6636852	-	FBgn0051635	3623	TAC=>TGC	1208	Y=>C	2	0.2911	NA	uncharacterized protein Dmel_CG31635, isoform C
Drosophila melanogaster	2L	6779407	-	FBgn0015776	896	AAG=>AGG	299	K=>R	2	0.12825	Na_K-ATPase	nervana 1, isoform A
Drosophila melanogaster	2L	7052677	+	FBgn0262872	2002	AAA=>GAA	668	K=>E	2	0.22925	Milton	milton, isoform D
Drosophila melanogaster	2L	7230012	-	FBgn0259111	1693	ATT=>GTT	565	I=>V	2	0.13675	HCO3_cotransp	Na[+]-driven anion exchanger 1, isoform C
Drosophila melanogaster	2L	8177946	+	FBgn0264953	2429	AAA=>AGA	810	K=>R	2	0.28335	NA	piezo, isoform E
Drosophila melanogaster	2L	8178242	+	FBgn0264953	2725	ATC=>GTC	909	I=>V	2	0.19505	NA	piezo, isoform E
Drosophila melanogaster	2L	9717614	-	FBgn0028704	2555	AAG=>AGG	852	K=>R	2	0.7885	Na_Ca_ex	Nckx30C, isoform D
Drosophila melanogaster	2L	9717707	-	FBgn0028704	2462	AAC=>AGC	821	N=>S	2	0.27885	Na_Ca_ex	Nckx30C, isoform D
Drosophila melanogaster	2L	9733349	-	FBgn0028704	1094	AAG=>AGG	365	K=>R	2	1	Na_Ca_ex	Nckx30C, isoform D
Drosophila melanogaster	2L	11159274	-	FBgn0259822	2531	TAT=>TGT	844	Y=>C	2	0.3309	NA	Ca2+-channel-protein-beta-subunit, isoform L
Drosophila melanogaster	2L	11159893	-	FBgn0259822	2062	ATG=>GTG	688	M=>V	2	0.4365	NA	Ca2+-channel-protein-beta-subunit, isoform L
Drosophila melanogaster	2L	11159899	-	FBgn0259822	2056	AGG=>GGG	686	R=>G	2	0.1715	NA	Ca2+-channel-protein-beta-subunit, isoform L
Drosophila melanogaster	2L	11159902	-	FBgn0259822	2053	AGT=>GGT	685	S=>G	2	0.31185	NA	Ca2+-channel-protein-beta-subunit, isoform L
Drosophila melanogaster	2L	11817946	-	FBgn0264815	2780	CAG=>CGG	927	Q=>R	2	0.1258	PDEase_I	phosphodiesterase 1c, isoform E
Drosophila melanogaster	2L	11830365	-	FBgn0264815	1894	AGT=>GGT	632	S=>G	2	0.69645	NA	phosphodiesterase 1c, isoform E
Drosophila melanogaster	2L	13188337	-	FBgn0032479	1237	ATC=>GTC	413	I=>V	2	0.2207	LRR_8	uncharacterized protein Dmel_CG16974, isoform A
Drosophila melanogaster	2L	13188408	-	FBgn0032479	1166	AAG=>AGG	389	K=>R	2	0.1593	LRR_8	uncharacterized protein Dmel_CG16974, isoform A
Drosophila melanogaster	2L	13189312	-	FBgn0032479	262	AGT=>GGT	88	S=>G	2	0.2583	NA	uncharacterized protein Dmel_CG16974, isoform A
Drosophila melanogaster	2L	13305205	-	FBgn0264308	2552	CAG=>CGG	851	Q=>R	2	0.63715	NA	uncharacterized protein Dmel_CG43778, isoform A
Drosophila melanogaster	2L	13305211	-	FBgn0264308	2546	CAG=>CGG	849	Q=>R	2	0.4643	NA	uncharacterized protein Dmel_CG43778, isoform A
Drosophila melanogaster	2L	15651359	-	FBgn0028863	1465	AGA=>GGA	489	R=>G	2	0.66665	dCache_1	uncharacterized protein Dmel_CG4587, isoform H
Drosophila melanogaster	2L	16179245	+	FBgn0001991	4170	ATA=>ATG	1390	I=>M	2	0.46105	Ion_trans	Ca[2+]-channel protein alpha[[1]] subunit D, isoform C
Drosophila melanogaster	2L	16179463	+	FBgn0001991	4297	AAT=>GAT	1433	N=>D	2	0.58335	Ion_trans	Ca[2+]-channel protein alpha[[1]] subunit D, isoform C
Drosophila melanogaster	2L	19509577	-	FBgn0032797	4616	TAC=>TGC	1539	Y=>C	2	0.25045	Sushi	Hig-anchoring scaffold protein, isoform G
Drosophila melanogaster	2L	20346120	+	FBgn0003475	2201	AAG=>AGG	734	K=>R	2	0.18395	NA	spire, isoform A
Drosophila melanogaster	2R	6725344	-	FBgn0010482	3689	AAG=>AGG	1230	K=>R	2	0.38635	NA	lethal (2) 01289, isoform F
Drosophila melanogaster	2R	6733080	-	FBgn0010482	1709	TAC=>TGC	570	Y=>C	2	0.1995	Thioredoxin_6	lethal (2) 01289, isoform F
Drosophila melanogaster	2R	6931933	-	FBgn0053558	2908	ACT=>GCT	970	T=>A	2	0.11385	NA	missing-in-metastasis, isoform F
Drosophila melanogaster	2R	7813863	+	FBgn0033226	718	AGA=>GGA	240	R=>G	2	0.24445	Abhydrolase_1	uncharacterized protein Dmel_CG1882, isoform A
Drosophila melanogaster	2R	8883706	+	FBgn0011286	11752	ATT=>GTT	3918	I=>V	2	0.9063	NA	ryanodine receptor isoform X7
Drosophila melanogaster	2R	8883745	+	FBgn0011286	11791	ACG=>GCG	3931	T=>A	2	0.35015	NA	ryanodine receptor isoform X7
Drosophila melanogaster	2R	8885231	+	FBgn0011286	12821	AAG=>AGG	4274	K=>R	2	0.12875	NA	ryanodine receptor isoform X7
Drosophila melanogaster	2R	8885377	+	FBgn0011286	12967	AGC=>GGC	4323	S=>G	2	0.1915	NA	ryanodine receptor isoform X7
Drosophila melanogaster	2R	9099607	+	FBgn0033376	715	AGT=>GGT	239	S=>G	2	0.1437	NA	uncharacterized protein Dmel_CG8777
Drosophila melanogaster	2R	9229651	-	FBgn0010114	2432	CAG=>CGG	811	Q=>R	2	0.125	Sushi	hikaru genki, isoform A
Drosophila melanogaster	2R	9229669	-	FBgn0010114	2414	AAG=>AGG	805	K=>R	2	0.20835	Sushi	hikaru genki, isoform A
Drosophila melanogaster	2R	9229804	-	FBgn0010114	2279	AAT=>AGT	760	N=>S	2	0.26015	Sushi	hikaru genki, isoform A
Drosophila melanogaster	2R	9229909	-	FBgn0010114	2174	AAG=>AGG	725	K=>R	2	0.14685	Sushi	hikaru genki, isoform A
Drosophila melanogaster	2R	9229936	-	FBgn0010114	2147	CAG=>CGG	716	Q=>R	2	0.42645	Sushi	hikaru genki, isoform A
Drosophila melanogaster	2R	9234514	-	FBgn0010114	1192	ACG=>GCG	398	T=>A	2	0.40785	NA	hikaru genki, isoform A
Drosophila melanogaster	2R	9234519	-	FBgn0010114	1187	AAG=>AGG	396	K=>R	2	0.61225	NA	hikaru genki, isoform A
Drosophila melanogaster	2R	9534159	+	FBgn0259246	4378	AGC=>GGC	1460	S=>G	2	0.3733	NA	bruchpilot, isoform J
Drosophila melanogaster	2R	9534930	+	FBgn0259246	5149	AAG=>GAG	1717	K=>E	2	0.2421	NA	bruchpilot, isoform J
Drosophila melanogaster	2R	9723564	-	FBgn0259678	305	AAA=>AGA	102	K=>R	2	0.11995	Pkinase	spaghetti-squash activator, isoform C
Drosophila melanogaster	2R	9884160	-	FBgn0033463	2087	AAA=>AGA	696	K=>R	2	0.8125	Oxysterol_BP	uncharacterized protein Dmel_CG1513, isoform A
Drosophila melanogaster	2R	9884161	-	FBgn0033463	2086	AAA=>GAA	696	K=>E	2	0.375	Oxysterol_BP	uncharacterized protein Dmel_CG1513, isoform A
Drosophila melanogaster	2R	10280883	+	FBgn0033504	1543	AGC=>GGC	515	S=>G	2	0.2249	NA	CAP, isoform X
Drosophila melanogaster	2R	10280988	+	FBgn0033504	1648	AGC=>GGC	550	S=>G	2	0.49195	NA	CAP, isoform X
Drosophila melanogaster	2R	10324236	-	FBgn0261698	5243	AAG=>AGG	1748	K=>R	2	0.225	NA	slowpoke 2, isoform D
Drosophila melanogaster	2R	11447601	+	FBgn0260499	328	ATG=>GTG	110	M=>V	2	0.8759	QVR	quiver, isoform B
Drosophila melanogaster	2R	11447607	+	FBgn0260499	334	AGT=>GGT	112	S=>G	2	0.98835	QVR	quiver, isoform B
Drosophila melanogaster	2R	11447617	+	FBgn0260499	344	AAT=>AGT	115	N=>S	2	0.7639	QVR	quiver, isoform B
Drosophila melanogaster	2R	11447623	+	FBgn0260499	350	CAT=>CGT	117	H=>R	2	0.82075	QVR	quiver, isoform B
Drosophila melanogaster	2R	12448686	+	FBgn0033739	796	AAG=>GAG	266	K=>E	2	0.2041	ZZ	dystrobrevin, isoform F
Drosophila melanogaster	2R	12448723	+	FBgn0033739	833	AAG=>AGG	278	K=>R	2	0.1171	NA	dystrobrevin, isoform F
Drosophila melanogaster	2R	12448779	+	FBgn0033739	889	AGC=>GGC	297	S=>G	2	0.2324	NA	dystrobrevin, isoform F
Drosophila melanogaster	2R	12758582	+	FBgn0020930	780	ATA=>ATG	260	I=>M	2	0.1572	DAGK_cat	diacyl glycerol kinase epsilon, isoform A
Drosophila melanogaster	2R	12921325	+	FBgn0010488	2803	AAC=>GAC	935	N=>D	2	0.13585	NA	NAT1, isoform D
Drosophila melanogaster	2R	13809547	+	FBgn0261041	853	ATC=>GTC	285	I=>V	2	0.7066	VWA	straightjacket, isoform C
Drosophila melanogaster	2R	13809607	+	FBgn0261041	913	ATC=>GTC	305	I=>V	2	0.381	VWA	straightjacket, isoform C
Drosophila melanogaster	2R	13809962	+	FBgn0261041	1024	AGA=>GGA	342	R=>G	2	0.33805	VWA	straightjacket, isoform C
Drosophila melanogaster	2R	13810199	+	FBgn0261041	1261	ATA=>GTA	421	I=>V	2	0.1985	VWA	straightjacket, isoform C
Drosophila melanogaster	2R	13817379	+	FBgn0261041	3493	ATG=>GTG	1165	M=>V	2	0.86465	NA	straightjacket, isoform C
Drosophila melanogaster	2R	13887556	-	FBgn0013733	11353	ATG=>GTG	3785	M=>V	2	0.14165	NA	PREDICTED: microtubule-actin cross-linking factor 1 isoform X38
Drosophila melanogaster	2R	13893580	-	FBgn0013733	5329	ACG=>GCG	1777	T=>A	2	0.14875	NA	PREDICTED: microtubule-actin cross-linking factor 1 isoform X38
Drosophila melanogaster	2R	13893934	-	FBgn0013733	4975	ATC=>GTC	1659	I=>V	2	0.423	NA	PREDICTED: microtubule-actin cross-linking factor 1 isoform X38
Drosophila melanogaster	2R	14741592	-	FBgn0033958	1981	ACT=>GCT	661	T=>A	2	0.545	MFS_1_like	jet fuel, isoform A
Drosophila melanogaster	2R	14742174	-	FBgn0033958	1399	AGC=>GGC	467	S=>G	2	0.1363	MFS_1_like	jet fuel, isoform A
Drosophila melanogaster	2R	14742210	-	FBgn0033958	1363	AGT=>GGT	455	S=>G	2	0.3695	MFS_1_like	jet fuel, isoform A
Drosophila melanogaster	2R	15264046	-	FBgn0265194	5749	AGC=>GGC	1917	S=>G	2	0.18845	NA	transient receptor potential cation channel, subfamily M, isoform E
Drosophila melanogaster	2R	15264051	-	FBgn0265194	5744	CAG=>CGG	1915	Q=>R	2	0.1527	NA	transient receptor potential cation channel, subfamily M, isoform E
Drosophila melanogaster	2R	15264096	-	FBgn0265194	5699	CAG=>CGG	1900	Q=>R	2	0.24045	NA	transient receptor potential cation channel, subfamily M, isoform E
Drosophila melanogaster	2R	15518712	-	FBgn0019968	5740	AAT=>GAT	1914	N=>D	2	0.1267	NA	kinesin heavy chain 73, isoform E
Drosophila melanogaster	2R	15871835	-	FBgn0264089	6059	CAC=>CGC	2020	H=>R	2	0.21975	NA	slit, isoform F
Drosophila melanogaster	2R	15871916	-	FBgn0264089	5978	CAT=>CGT	1993	H=>R	2	0.25315	NA	slit, isoform F
Drosophila melanogaster	2R	15872366	-	FBgn0264089	5528	AAG=>AGG	1843	K=>R	2	0.271	NA	slit, isoform F
Drosophila melanogaster	2R	16647631	+	FBgn0024232	2761	ACC=>GCC	921	T=>A	2	0.74675	NA	gprs, isoform A
Drosophila melanogaster	2R	19006082	+	FBgn0265356	3473	CAT=>CGT	1158	H=>R	2	0.3506	NA	thin, isoform C
Drosophila melanogaster	2R	19326309	-	FBgn0264753	2327	CAG=>CGG	776	Q=>R	2	0.19645	NA	Rad, Gem/Kir family member 1, isoform B
Drosophila melanogaster	2R	21315686	+	FBgn0034618	1411	AAT=>GAT	471	N=>D	2	0.31895	hDGE_amylase	uncharacterized protein Dmel_CG9485, isoform B
Drosophila melanogaster	2R	21620849	-	FBgn0016641	3332	AAG=>AGG	1111	K=>R	2	0.29155	NA	protein tyrosine phosphatase-ERK/Enhancer of Ras1
Drosophila melanogaster	2R	21621075	-	FBgn0016641	3106	AAC=>GAC	1036	N=>D	2	0.29445	NA	protein tyrosine phosphatase-ERK/Enhancer of Ras1
Drosophila melanogaster	2R	22391510	+	FBgn0034723	533	CAG=>CGG	178	Q=>R	2	0.4854	Ig_3	uncharacterized protein Dmel_CG13506, isoform A
Drosophila melanogaster	2R	23165011	-	FBgn0085400	2939	TAC=>TGC	980	Y=>C	2	0.1589	NA	uncharacterized protein Dmel_CG34371, isoform B
Drosophila melanogaster	2R	24006555	-	FBgn0053519	4052	GAG=>GGG	1351	E=>G	2	0.93765	I-set	Unc-89, isoform C
Drosophila melanogaster	2R	24384812	-	FBgn0000037	68	AAG=>AGG	23	K=>R	2	0.81955	NA	muscarinic acetylcholine Receptor, A-type, isoform B
Drosophila melanogaster	2R	24419247	-	FBgn0259210	1787	AAT=>AGT	596	N=>S	2	0.73485	Prominin	prominin, isoform D
Drosophila melanogaster	2R	24419250	-	FBgn0259210	1784	TAC=>TGC	595	Y=>C	2	0.7182	Prominin	prominin, isoform D
Drosophila melanogaster	2R	24910568	+	FBgn0085434	4808	CAT=>CGT	1603	H=>R	2	0.3154	NA	Na channel protein 60E, isoform M
Drosophila melanogaster	2R	24910627	+	FBgn0085434	4867	AGC=>GGC	1623	S=>G	2	0.14135	NA	Na channel protein 60E, isoform M
Drosophila melanogaster	2R	24910775	+	FBgn0085434	5015	TAC=>TGC	1672	Y=>C	2	0.45835	NA	Na channel protein 60E, isoform M
Drosophila melanogaster	2R	24910814	+	FBgn0085434	5054	CAG=>CGG	1685	Q=>R	2	0.4295	NA	Na channel protein 60E, isoform M
Drosophila melanogaster	2R	24910823	+	FBgn0085434	5063	TAC=>TGC	1688	Y=>C	2	0.4077	NA	Na channel protein 60E, isoform M
Drosophila melanogaster	2R	24911061	+	FBgn0085434	5248	ACT=>GCT	1750	T=>A	2	0.5155	Ion_trans	Na channel protein 60E, isoform M
Drosophila melanogaster	2R	24911109	+	FBgn0085434	5296	ATC=>GTC	1766	I=>V	2	0.5223	Ion_trans	Na channel protein 60E, isoform M
Drosophila melanogaster	2R	24914702	+	FBgn0085434	7063	ATT=>GTT	2355	I=>V	2	0.66965	GPHH	Na channel protein 60E, isoform M
Drosophila melanogaster	2R	24914794	+	FBgn0085434	7155	ATA=>ATG	2385	I=>M	2	0.4325	GPHH	Na channel protein 60E, isoform M
Drosophila melanogaster	2R	24914858	+	FBgn0085434	7219	AAC=>GAC	2407	N=>D	2	0.825	NA	Na channel protein 60E, isoform M
Drosophila melanogaster	2R	24914864	+	FBgn0085434	7225	AAA=>GAA	2409	K=>E	2	0.6085	NA	Na channel protein 60E, isoform M
Drosophila melanogaster	2R	24914865	+	FBgn0085434	7226	AAA=>AGA	2409	K=>R	2	0.53415	NA	Na channel protein 60E, isoform M
Drosophila melanogaster	2R	24914874	+	FBgn0085434	7235	CAG=>CGG	2412	Q=>R	2	0.49315	NA	Na channel protein 60E, isoform M
Drosophila melanogaster	2R	24995597	-	FBgn0265434	2549	AAG=>AGG	850	K=>R	2	0.11655	Myosin_head	zipper, isoform A
Drosophila melanogaster	2R	24995857	-	FBgn0265434	2289	ATA=>ATG	763	I=>M	2	0.1015	Myosin_head	zipper, isoform A
Drosophila melanogaster	3L	1027109	-	FBgn0024277	2126	CAG=>CGG	709	Q=>R	2	0.22165	NA	trio, isoform A
Drosophila melanogaster	3L	1782670	-	FBgn0250789	5099	CAG=>CGG	1700	Q=>R	2	0.1669	Spectrin	alpha spectrin, isoform B
Drosophila melanogaster	3L	2126093	-	FBgn0052311	9341	TAC=>TGC	3114	Y=>C	2	0.1467	NA	zormin, isoform J
Drosophila melanogaster	3L	2134649	-	FBgn0052311	4420	AAT=>GAT	1474	N=>D	2	0.1374	I-set	zormin, isoform J
Drosophila melanogaster	3L	2666150	-	FBgn0264606	2606	AAG=>AGG	869	K=>R	2	0.26665	NA	fife, isoform D
Drosophila melanogaster	3L	2666151	-	FBgn0264606	2605	AAG=>GAG	869	K=>E	2	0.8077	NA	fife, isoform D
Drosophila melanogaster	3L	2924829	+	FBgn0262593	748	AGC=>GGC	250	S=>G	2	0.1658	NA	shaker cognate b, isoform M
Drosophila melanogaster	3L	2925090	+	FBgn0262593	1009	AGG=>GGG	337	R=>G	2	0.37855	BTB_2	shaker cognate b, isoform M
Drosophila melanogaster	3L	2925255	+	FBgn0262593	1174	AGT=>GGT	392	S=>G	2	0.73605	BTB_2	shaker cognate b, isoform M
Drosophila melanogaster	3L	2941132	+	FBgn0262593	1747	ATC=>GTC	583	I=>V	2	0.75175	Ion_trans	shaker cognate b, isoform M
Drosophila melanogaster	3L	2941312	+	FBgn0262593	1927	ACA=>GCA	643	T=>A	2	0.70365	Ion_trans	shaker cognate b, isoform M
Drosophila melanogaster	3L	2941364	+	FBgn0262593	1979	TAT=>TGT	660	Y=>C	2	0.69535	Ion_trans	shaker cognate b, isoform M
Drosophila melanogaster	3L	2941396	+	FBgn0262593	2011	ACT=>GCT	671	T=>A	2	0.2862	Ion_trans	shaker cognate b, isoform M
Drosophila melanogaster	3L	2941426	+	FBgn0262593	2041	ATC=>GTC	681	I=>V	2	0.7699	Ion_trans	shaker cognate b, isoform M
Drosophila melanogaster	3L	3371827	-	FBgn0027616	1940	CAG=>CGG	647	Q=>R	2	0.10645	NA	YTH domain containing 1, isoform A
Drosophila melanogaster	3L	3371858	-	FBgn0027616	1909	AGC=>GGC	637	S=>G	2	0.3216	NA	YTH domain containing 1, isoform A
Drosophila melanogaster	3L	4198341	+	FBgn0263110	3025	ACG=>GCG	1009	T=>A	2	0.323	DUF4704	uncharacterized protein Dmel_CG43367, isoform C
Drosophila melanogaster	3L	4369162	-	FBgn0035538	968	TAG=>TGG	323	U=>W	2	0.71635	NA	Dopamine/Ecdysteroid receptor, isoform A
Drosophila melanogaster	3L	4369184	-	FBgn0035538	946	ATC=>GTC	316	I=>V	2	0.76665	NA	Dopamine/Ecdysteroid receptor, isoform A
Drosophila melanogaster	3L	4369207	-	FBgn0035538	923	AAG=>AGG	308	K=>R	2	0.1144	NA	Dopamine/Ecdysteroid receptor, isoform A
Drosophila melanogaster	3L	4369459	-	FBgn0035538	671	AAT=>AGT	224	N=>S	2	0.14105	7tm_1	Dopamine/Ecdysteroid receptor, isoform A
Drosophila melanogaster	3L	4432487	+	FBgn0000038	166	AGA=>GGA	56	R=>G	2	0.8091	Neur_chan_LBD	nicotinic acetylcholine receptor beta1, isoform A
Drosophila melanogaster	3L	4433320	+	FBgn0000038	217	ATT=>GTT	73	I=>V	2	0.87855	Neur_chan_LBD	nicotinic acetylcholine receptor beta1, isoform A
Drosophila melanogaster	3L	4586715	+	FBgn0260657	925	AAC=>GAC	309	N=>D	2	0.7691	Band_7	uncharacterized protein Dmel_CG42540, isoform G
Drosophila melanogaster	3L	5740525	+	FBgn0085447	6508	AGG=>GGG	2170	R=>G	2	0.60715	NA	still life, isoform J
Drosophila melanogaster	3L	7180438	-	FBgn0265296	958	AGT=>GGT	320	S=>G	2	0.7231	I-set	down syndrome cell adhesion molecule 2, isoform N
Drosophila melanogaster	3L	7666636	-	FBgn0261788	34418	AAG=>AGG	11473	K=>R	2	0.29395	NA	uncharacterized protein LOC6544119 isoform X1
Drosophila melanogaster	3L	7928680	-	FBgn0024187	2947	AGC=>GGC	983	S=>G	2	0.3224	NA	sunday driver, isoform A
Drosophila melanogaster	3L	8740095	-	FBgn0003149	791	CAG=>CGG	264	Q=>R	2	0.14435	Myosin_tail_1	paramyosin, isoform A
Drosophila melanogaster	3L	9155185	-	FBgn0004244	880	AAT=>GAT	294	N=>D	2	0.2262	Neur_chan_memb	resistant to dieldrin, isoform G
Drosophila melanogaster	3L	9155218	-	FBgn0004244	847	ATT=>GTT	283	I=>V	2	0.8472	Neur_chan_memb	resistant to dieldrin, isoform G
Drosophila melanogaster	3L	9162917	-	FBgn0004244	364	AGA=>GGA	122	R=>G	2	0.72115	Neur_chan_LBD	resistant to dieldrin, isoform G
Drosophila melanogaster	3L	9668976	-	FBgn0016081	2657	CAG=>CGG	886	Q=>R	2	0.25395	MOR2-PAG1_N	furry, isoform G
Drosophila melanogaster	3L	9867339	+	FBgn0027567	374	AAT=>AGT	125	N=>S	2	0.2511	NA	uncharacterized protein Dmel_CG8108, isoform B
Drosophila melanogaster	3L	9892134	+	FBgn0025866	2567	AAT=>AGT	856	N=>S	2	0.3756	NA	Calpain-B, isoform A
Drosophila melanogaster	3L	11038040	-	FBgn0263776	877	AGA=>GGA	293	R=>G	2	0.1258	Aa_trans	uncharacterized protein Dmel_CG43693, isoform G
Drosophila melanogaster	3L	11225150	+	FBgn0261553	2084	TAC=>TGC	695	Y=>C	2	0.3642	NA	uncharacterized protein Dmel_CG42671, isoform K
Drosophila melanogaster	3L	12211671	-	FBgn0260941	2228	AAC=>AGC	743	N=>S	2	0.4643	NA	GM24670
Drosophila melanogaster	3L	12212137	-	FBgn0260941	1762	AGC=>GGC	588	S=>G	2	0.31665	NA	GM24670
Drosophila melanogaster	3L	12212148	-	FBgn0260941	1751	CAG=>CGG	584	Q=>R	2	0.95455	NA	GM24670
Drosophila melanogaster	3L	13020448	-	FBgn0036337	880	ACC=>GCC	294	T=>A	2	0.1899	PfkB	adenosine kinase, isoform B
Drosophila melanogaster	3L	13038438	+	FBgn0036340	1027	AGT=>GGT	343	S=>G	2	0.26	NA	SRm160
Drosophila melanogaster	3L	13418107	-	FBgn0052121	1315	AGC=>GGC	439	S=>G	2	0.6182	NA	uncharacterized protein Dmel_CG32121
Drosophila melanogaster	3L	13467446	-	FBgn0036369	1015	AGG=>GGG	339	R=>G	2	0.4394	NA	uncharacterized protein Dmel_CG10089, isoform D
Drosophila melanogaster	3L	13929952	+	FBgn0001108	104	AAG=>AGG	35	K=>R	2	0.21955	CAP_GLY	dynactin 1, p150 subunit
Drosophila melanogaster	3L	19283264	-	FBgn0036862	2005	AGC=>GGC	669	S=>G	2	0.6446	NA	glycogen binding subunit 76A, isoform A
Drosophila melanogaster	3L	20156949	-	FBgn0261556	2179	AGC=>GGC	727	S=>G	2	0.4778	NA	uncharacterized protein Dmel_CG42674, isoform C
Drosophila melanogaster	3L	20156958	-	FBgn0261556	2170	AGC=>GGC	724	S=>G	2	0.47915	NA	uncharacterized protein Dmel_CG42674, isoform C
Drosophila melanogaster	3L	21213292	+	FBgn0037060	685	AGT=>GGT	229	S=>G	2	0.4222	NA	uncharacterized protein Dmel_CG10508, isoform K
Drosophila melanogaster	3L	21213343	+	FBgn0037060	736	AGT=>GGT	246	S=>G	2	0.42855	NA	uncharacterized protein Dmel_CG10508, isoform K
Drosophila melanogaster	3R	4313336	+	FBgn0037232	1438	ACC=>GCC	480	T=>A	2	0.10645	NA	Suv3 helicase, isoform C
Drosophila melanogaster	3R	4365385	+	FBgn0037238	1546	AGC=>GGC	516	S=>G	2	0.88415	Na_Ca_ex	uncharacterized protein Dmel_CG1090, isoform G
Drosophila melanogaster	3R	4493894	-	FBgn0085386	4568	CAG=>CGG	1523	Q=>R	2	0.55555	NA	uncharacterized protein Dmel_CG34357, isoform C
Drosophila melanogaster	3R	4656505	+	FBgn0037265	973	ATT=>GTT	325	I=>V	2	0.2519	Senescence	spartin, isoform A
Drosophila melanogaster	3R	5509890	-	FBgn0010399	2882	AAC=>AGC	961	N=>S	2	0.1672	NA	NMDA receptor 1
Drosophila melanogaster	3R	5510248	-	FBgn0010399	2585	AAG=>AGG	862	K=>R	2	0.2543	CaM_bdg_C0	NMDA receptor 1
Drosophila melanogaster	3R	5510322	-	FBgn0010399	2511	ATA=>ATG	837	I=>M	2	0.10345	Lig_chan	NMDA receptor 1
Drosophila melanogaster	3R	5650231	+	FBgn0262125	791	CAG=>CGG	264	Q=>R	2	0.11735	Sec23_trunk	secretory 23, isoform E
Drosophila melanogaster	3R	5650351	+	FBgn0262125	911	CAG=>CGG	304	Q=>R	2	0.1249	Sec23_trunk	secretory 23, isoform E
Drosophila melanogaster	3R	6004380	-	FBgn0003261	1181	AAG=>AGG	394	K=>R	2	0.12785	DEAD	Rm62, isoform A
Drosophila melanogaster	3R	6455990	-	FBgn0037445	32	CAG=>CGG	11	Q=>R	2	0.10935	NA	uncharacterized protein Dmel_CG9727, isoform B
Drosophila melanogaster	3R	7192775	+	FBgn0086372	1162	ACA=>GCA	388	T=>A	2	0.4678	NA	like-AP180, isoform D
Drosophila melanogaster	3R	8023269	-	FBgn0037541	1807	AGC=>GGC	603	S=>G	2	0.1374	NA	uncharacterized protein Dmel_CG2747, isoform F
Drosophila melanogaster	3R	9726914	-	FBgn0262477	1219	AGG=>GGG	407	R=>G	2	0.1507	Forkhead	forkhead box P, isoform C
Drosophila melanogaster	3R	9769425	+	FBgn0037747	536	TAG=>TGG	179	U=>W	2	0.25685	NA	uncharacterized protein Dmel_CG8481, isoform B
Drosophila melanogaster	3R	10195984	+	FBgn0004575	328	AGC=>GGC	110	S=>G	2	0.5	NA	synapsin, isoform D
Drosophila melanogaster	3R	10245425	+	FBgn0261928	5155	AGT=>GGT	1719	S=>G	2	0.5427	NA	uncharacterized protein Dmel_CG42795, isoform G
Drosophila melanogaster	3R	12164347	-	FBgn0261714	1204	AGT=>GGT	402	S=>G	2	0.33845	NA	calphotin, isoform B
Drosophila melanogaster	3R	14816787	-	FBgn0266756	7396	ACA=>GCA	2466	T=>A	2	0.1245	NA	bitesize, isoform I
Drosophila melanogaster	3R	15296683	+	FBgn0003721	1745	GAG=>GGG	582	E=>G	2	0.1198	Tropomyosin	tropomyosin 1, isoform E
Drosophila melanogaster	3R	15387222	+	FBgn0262483	2282	AAG=>AGG	761	K=>R	2	0.22145	NA	RIM-binding protein, isoform F
Drosophila melanogaster	3R	15388396	+	FBgn0262483	2909	CAG=>CGG	970	Q=>R	2	0.69275	NA	RIM-binding protein, isoform F
Drosophila melanogaster	3R	15399446	+	FBgn0262483	5086	ACC=>GCC	1696	T=>A	2	0.6782	NA	RIM-binding protein, isoform F
Drosophila melanogaster	3R	15413254	+	FBgn0041188	1142	AAG=>AGG	381	K=>R	2	0.10615	NA	Ataxin-2, isoform B
Drosophila melanogaster	3R	15413305	+	FBgn0041188	1193	AAG=>AGG	398	K=>R	2	0.13565	NA	Ataxin-2, isoform B
Drosophila melanogaster	3R	16096662	-	FBgn0026059	865	AAC=>GAC	289	N=>D	2	0.1528	NA	myosin heavy chain-like, isoform B
Drosophila melanogaster	3R	16096665	-	FBgn0026059	862	ACA=>GCA	288	T=>A	2	0.1611	NA	myosin heavy chain-like, isoform B
Drosophila melanogaster	3R	16096668	-	FBgn0026059	859	ACC=>GCC	287	T=>A	2	0.3934	NA	myosin heavy chain-like, isoform B
Drosophila melanogaster	3R	17108097	-	FBgn0014141	1544	GAG=>GGG	515	E=>G	2	0.1144	Filamin	cheerio, isoform M
Drosophila melanogaster	3R	17544743	+	FBgn0025571	2175	ATA=>ATG	725	I=>M	2	0.13525	NA	splicing factor 1, isoform A
Drosophila melanogaster	3R	18806029	-	FBgn0038653	2222	TAG=>TGG	741	U=>W	2	0.30555	NA	uncharacterized protein Dmel_CG18208, isoform B
Drosophila melanogaster	3R	18907652	+	FBgn0038659	386	AAG=>AGG	129	K=>R	2	0.3712	BAR	endophilin A, isoform A
Drosophila melanogaster	3R	18907675	+	FBgn0038659	409	AAG=>GAG	137	K=>E	2	0.37175	BAR	endophilin A, isoform A
Drosophila melanogaster	3R	18907799	+	FBgn0038659	533	AAG=>AGG	178	K=>R	2	0.2304	BAR	endophilin A, isoform A
Drosophila melanogaster	3R	19231096	-	FBgn0038693	8852	AAT=>AGT	2951	N=>S	2	0.1467	NA	uncoordinated 79, isoform C
Drosophila melanogaster	3R	19231097	-	FBgn0038693	8851	AAT=>GAT	2951	N=>D	2	0.25125	NA	uncoordinated 79, isoform C
Drosophila melanogaster	3R	19231124	-	FBgn0038693	8824	AGT=>GGT	2942	S=>G	2	0.11105	NA	uncoordinated 79, isoform C
Drosophila melanogaster	3R	19238041	-	FBgn0038693	3673	ATT=>GTT	1225	I=>V	2	0.11365	NA	uncoordinated 79, isoform C
Drosophila melanogaster	3R	19238197	-	FBgn0038693	3517	ACC=>GCC	1173	T=>A	2	0.36185	NA	uncoordinated 79, isoform C
Drosophila melanogaster	3R	19238845	-	FBgn0038693	3017	GAG=>GGG	1006	E=>G	2	0.3798	NA	uncoordinated 79, isoform C
Drosophila melanogaster	3R	19763634	+	FBgn0024963	722	AAG=>AGG	241	K=>R	2	0.58335	Neur_chan_LBD	GluClalpha, isoform N
Drosophila melanogaster	3R	20964328	+	FBgn0002921	575	GAG=>GGG	192	E=>G	2	0.16775	E1-E2_ATPase	GM15055
Drosophila melanogaster	3R	20965039	+	FBgn0002921	1286	TAC=>TGC	429	Y=>C	2	0.1994	NA	GM15055
Drosophila melanogaster	3R	20993738	+	FBgn0013995	1171	AGC=>GGC	391	S=>G	2	0.1979	Na_Ca_ex_C	Na/Ca-exchange protein, isoform G
Drosophila melanogaster	3R	20993841	+	FBgn0013995	1274	GAG=>GGG	425	E=>G	2	0.21725	NA	Na/Ca-exchange protein, isoform G
Drosophila melanogaster	3R	21018584	+	FBgn0026056	685	ATT=>GTT	229	I=>V	2	0.1088	RhoGAP	Ral interacting protein, isoform A
Drosophila melanogaster	3R	21018588	+	FBgn0026056	689	GAG=>GGG	230	E=>G	2	0.52085	RhoGAP	Ral interacting protein, isoform A
Drosophila melanogaster	3R	21018596	+	FBgn0026056	697	AAG=>GAG	233	K=>E	2	0.3639	RhoGAP	Ral interacting protein, isoform A
Drosophila melanogaster	3R	21018660	+	FBgn0026056	761	GAG=>GGG	254	E=>G	2	0.4066	RhoGAP	Ral interacting protein, isoform A
Drosophila melanogaster	3R	21018693	+	FBgn0026056	794	AAG=>AGG	265	K=>R	2	0.6504	RhoGAP	Ral interacting protein, isoform A
Drosophila melanogaster	3R	21228047	+	FBgn0038872	3152	CAG=>CGG	1051	Q=>R	2	0.3974	NA	negative elongation factor A, isoform B
Drosophila melanogaster	3R	21228140	+	FBgn0038872	3245	CAG=>CGG	1082	Q=>R	2	0.14855	NA	negative elongation factor A, isoform B
Drosophila melanogaster	3R	21228182	+	FBgn0038872	3287	CAG=>CGG	1096	Q=>R	2	0.28035	NA	negative elongation factor A, isoform B
Drosophila melanogaster	3R	23848537	+	FBgn0085384	1630	AAG=>GAG	544	K=>E	2	0.23835	NA	uncharacterized protein Dmel_CG34355, isoform E
Drosophila melanogaster	3R	24311331	+	FBgn0259685	4415	TAC=>TGC	1472	Y=>C	2	0.20765	Laminin_G_1	crumbs, isoform C
Drosophila melanogaster	3R	24401818	-	FBgn0000036	1625	CAG=>CGG	542	Q=>R	2	0.38395	NA	nicotinic acetylcholine receptor alpha1, isoform B
Drosophila melanogaster	3R	24675663	+	FBgn0003429	790	AAT=>GAT	264	N=>D	2	0.6307	Ion_trans	slowpoke, isoform T
Drosophila melanogaster	3R	24706551	+	FBgn0003429	3031	AGT=>GGT	1011	S=>G	2	0.65	NA	slowpoke, isoform T
Drosophila melanogaster	3R	25965631	+	FBgn0000206	1585	ACA=>GCA	529	T=>A	2	0.35125	NA	bride of sevenless
Drosophila melanogaster	3R	25965643	+	FBgn0000206	1597	ACT=>GCT	533	T=>A	2	0.95835	NA	bride of sevenless
Drosophila melanogaster	3R	27669147	+	FBgn0039536	3295	AGC=>GGC	1099	S=>G	2	0.39165	NA	uncoordinated 80, isoform F
Drosophila melanogaster	3R	27669340	+	FBgn0039536	3488	AAC=>AGC	1163	N=>S	2	0.35885	NA	uncoordinated 80, isoform F
Drosophila melanogaster	3R	27673172	+	FBgn0039536	6827	AAG=>AGG	2276	K=>R	2	0.7074	NA	uncoordinated 80, isoform F
Drosophila melanogaster	3R	27673289	+	FBgn0039536	6944	AAC=>AGC	2315	N=>S	2	0.9015	NA	uncoordinated 80, isoform F
Drosophila melanogaster	3R	27674568	+	FBgn0039536	8168	GAG=>GGG	2723	E=>G	2	0.5817	NA	uncoordinated 80, isoform F
Drosophila melanogaster	3R	27674736	+	FBgn0039536	8336	CAG=>CGG	2779	Q=>R	2	0.8561	NA	uncoordinated 80, isoform F
Drosophila melanogaster	3R	27674907	+	FBgn0039536	8507	AAG=>AGG	2836	K=>R	2	0.62295	NA	uncoordinated 80, isoform F
Drosophila melanogaster	3R	27675074	+	FBgn0039536	8674	ACC=>GCC	2892	T=>A	2	0.3198	NA	uncoordinated 80, isoform F
Drosophila melanogaster	3R	27676160	+	FBgn0039536	9320	CAG=>CGG	3107	Q=>R	2	0.35	NA	uncoordinated 80, isoform F
Drosophila melanogaster	3R	27676232	+	FBgn0039536	9392	GAG=>GGG	3131	E=>G	2	0.72795	NA	uncoordinated 80, isoform F
Drosophila melanogaster	3R	28598794	-	FBgn0026400	428	AAG=>AGG	143	K=>R	2	0.1726	NOA36	Noa36
Drosophila melanogaster	3R	31601718	-	FBgn0039858	493	AAT=>GAT	165	N=>D	2	0.13435	NA	cyclin G, isoform A
Drosophila melanogaster	4	743070	+	FBgn0005666	4814	TAT=>TGT	1605	Y=>C	2	0.1461	NA	uncharacterized protein Dsimw501_GD24415, isoform G
Drosophila melanogaster	4	747738	+	FBgn0005666	6517	AGA=>GGA	2173	R=>G	2	0.53505	fn3	uncharacterized protein Dsimw501_GD24415, isoform G
Drosophila melanogaster	4	767264	+	FBgn0005666	22789	ACC=>GCC	7597	T=>A	2	0.16295	fn3	uncharacterized protein Dsimw501_GD24415, isoform G
Drosophila melanogaster	4	874383	-	FBgn0025726	8056	AGC=>GGC	2686	S=>G	2	0.4794	NA	unc-13, isoform E
Drosophila melanogaster	4	889066	-	FBgn0025726	3731	CAG=>CGG	1244	Q=>R	2	0.632	NA	unc-13, isoform E
Drosophila melanogaster	4	1265107	+	FBgn0053653	3961	ATG=>GTG	1321	M=>V	2	0.6237	NA	Calcium-dependent secretion activator, isoform D
Drosophila melanogaster	X	924277	-	FBgn0040344	2865	ATA=>ATG	955	I=>M	2	0.27955	NA	uncharacterized protein Dmel_CG3711, isoform D
Drosophila melanogaster	X	1373346	+	FBgn0024987	1453	ACC=>GCC	485	T=>A	2	0.10145	NA	sister-of-Sex-lethal, isoform D
Drosophila melanogaster	X	1378095	+	FBgn0023169	1679	CAG=>CGG	560	Q=>R	2	0.127	AdenylateSensor	AMP-activated protein kinase alpha subunit, isoform A
Drosophila melanogaster	X	1491577	-	FBgn0053513	1780	ACC=>GCC	594	T=>A	2	0.3923	Lig_chan-Glu_bd	NMDA receptor 2, isoform C
Drosophila melanogaster	X	1676054	-	FBgn0023531	3622	AGC=>GGC	1208	S=>G	2	0.2705	NA	uncharacterized protein Dmel_CG32809, isoform G
Drosophila melanogaster	X	1676057	-	FBgn0023531	3619	ACG=>GCG	1207	T=>A	2	0.9565	NA	uncharacterized protein Dmel_CG32809, isoform G
Drosophila melanogaster	X	1676066	-	FBgn0023531	3610	AGT=>GGT	1204	S=>G	2	0.4897	NA	uncharacterized protein Dmel_CG32809, isoform G
Drosophila melanogaster	X	1676597	-	FBgn0023531	3079	AGT=>GGT	1027	S=>G	2	0.8089	NA	uncharacterized protein Dmel_CG32809, isoform G
Drosophila melanogaster	X	1690573	-	FBgn0023531	533	AAG=>AGG	178	K=>R	2	0.4427	AIP3	uncharacterized protein Dmel_CG32809, isoform G
Drosophila melanogaster	X	1781840	+	FBgn0026086	1288	AGT=>GGT	430	S=>G	2	0.3905	A_deamin	adenosine deaminase acting on RNA, isoform N
Drosophila melanogaster	X	2217806	-	FBgn0004397	347	CAG=>CGG	116	Q=>R	2	0.29015	Vinculin	vinculin, isoform A
Drosophila melanogaster	X	2381049	-	FBgn0264598	2155	AGG=>GGG	719	R=>G	2	0.2337	NA	Protostome-specific GEF, isoform E
Drosophila melanogaster	X	2628866	+	FBgn0267350	2378	TAC=>TGC	793	Y=>C	2	0.38605	NA	phosphatidylinositol 4-kinase III alpha, isoform D
Drosophila melanogaster	X	5630114	-	FBgn0259994	2396	CAG=>CGG	799	Q=>R	2	0.71325	Otopetrin	uncharacterized protein Dmel_CG42492, isoform C
Drosophila melanogaster	X	5630213	-	FBgn0259994	2297	GAC=>GGC	766	D=>G	2	0.40105	Otopetrin	uncharacterized protein Dmel_CG42492, isoform C
Drosophila melanogaster	X	5630234	-	FBgn0259994	2276	CAG=>CGG	759	Q=>R	2	0.69715	Otopetrin	uncharacterized protein Dmel_CG42492, isoform C
Drosophila melanogaster	X	5630342	-	FBgn0259994	2168	TAT=>TGT	723	Y=>C	2	0.39505	Otopetrin	uncharacterized protein Dmel_CG42492, isoform C
Drosophila melanogaster	X	5631026	-	FBgn0259994	1484	AAG=>AGG	495	K=>R	2	0.3633	Otopetrin	uncharacterized protein Dmel_CG42492, isoform C
Drosophila melanogaster	X	5631035	-	FBgn0259994	1475	AAG=>AGG	492	K=>R	2	0.79475	Otopetrin	uncharacterized protein Dmel_CG42492, isoform C
Drosophila melanogaster	X	5631048	-	FBgn0259994	1462	ACT=>GCT	488	T=>A	2	0.75785	Otopetrin	uncharacterized protein Dmel_CG42492, isoform C
Drosophila melanogaster	X	6108553	-	FBgn0264386	8225	AAA=>AGA	2742	K=>R	2	0.6541	Ion_trans	Ca[2+]-channel protein alpha[[1]] subunit T, isoform F
Drosophila melanogaster	X	6108712	-	FBgn0264386	8066	AAC=>AGC	2689	N=>S	2	0.69295	Ion_trans	Ca[2+]-channel protein alpha[[1]] subunit T, isoform F
Drosophila melanogaster	X	6108766	-	FBgn0264386	8012	AAC=>AGC	2671	N=>S	2	0.16875	Ion_trans	Ca[2+]-channel protein alpha[[1]] subunit T, isoform F
Drosophila melanogaster	X	7085816	-	FBgn0264270	262	AGC=>GGC	88	S=>G	2	0.26915	NA	Sex lethal, isoform X
Drosophila melanogaster	X	9278576	-	FBgn0040236	3089	AAG=>AGG	1030	K=>R	2	0.1218	NA	c11.1, isoform A
Drosophila melanogaster	X	9574655	-	FBgn0052699	525	ATA=>ATG	175	I=>M	2	0.34845	Acyltransferase	lysophosphatidylcholine acyltransferase
Drosophila melanogaster	X	9754490	+	FBgn0020378	1369	AGC=>GGC	457	S=>G	2	0.80395	zf-C2H2	Sp1, isoform F
Drosophila melanogaster	X	10746485	+	FBgn0003204	380	CAC=>CGC	127	H=>R	2	0.29975	IMPDH	raspberry, isoform A
Drosophila melanogaster	X	10746488	+	FBgn0003204	383	AAG=>AGG	128	K=>R	2	0.3329	IMPDH	raspberry, isoform A
Drosophila melanogaster	X	11047750	+	FBgn0030257	518	CAG=>CGG	173	Q=>R	2	0.59155	SET	SET and MYND domain containing, arthropod-specific, member 4, isoform A
Drosophila melanogaster	X	11047753	+	FBgn0030257	521	CAC=>CGC	174	H=>R	2	0.57605	SET	SET and MYND domain containing, arthropod-specific, member 4, isoform A
Drosophila melanogaster	X	11048103	+	FBgn0030257	871	AGC=>GGC	291	S=>G	2	0.88345	SET	SET and MYND domain containing, arthropod-specific, member 4, isoform A
Drosophila melanogaster	X	11052798	-	FBgn0030258	362	AAG=>AGG	121	K=>R	2	0.54465	NA	FI09903p, partial
Drosophila melanogaster	X	11812071	-	FBgn0030336	1013	GAG=>GGG	338	E=>G	2	0.11975	NA	uncharacterized protein Dmel_CG1578, isoform A
Drosophila melanogaster	X	11812074	-	FBgn0030336	1010	GAC=>GGC	337	D=>G	2	0.30905	NA	uncharacterized protein Dmel_CG1578, isoform A
Drosophila melanogaster	X	11812089	-	FBgn0030336	995	AAG=>AGG	332	K=>R	2	0.36305	NA	uncharacterized protein Dmel_CG1578, isoform A
Drosophila melanogaster	X	11939764	-	FBgn0263111	5047	AAT=>GAT	1683	N=>D	2	0.5625	NA	cacophony, isoform N
Drosophila melanogaster	X	11968768	-	FBgn0263111	3035	AAC=>AGC	1012	N=>S	2	0.66665	Ion_trans	cacophony, isoform N
Drosophila melanogaster	X	11971853	-	FBgn0263111	1858	AGT=>GGT	620	S=>G	2	0.55195	Ion_trans	cacophony, isoform N
Drosophila melanogaster	X	12638680	+	FBgn0030412	1318	AGC=>GGC	440	S=>G	2	0.1363	NA	tomosyn, isoform C
Drosophila melanogaster	X	13074900	+	FBgn0265597	4625	TAC=>TGC	1542	Y=>C	2	0.41965	NA	radish, isoform I
Drosophila melanogaster	X	14272086	+	FBgn0002917	3937	ATA=>GTA	1313	I=>V	2	0.27855	Ion_trans	narrow abdomen, isoform F
Drosophila melanogaster	X	14272092	+	FBgn0002917	3943	ACC=>GCC	1315	T=>A	2	0.8234	Ion_trans	narrow abdomen, isoform F
Drosophila melanogaster	X	14272096	+	FBgn0002917	3947	AAC=>AGC	1316	N=>S	2	0.8212	Ion_trans	narrow abdomen, isoform F
Drosophila melanogaster	X	14274268	+	FBgn0002917	4958	AAG=>AGG	1653	K=>R	2	0.27775	Ion_trans	narrow abdomen, isoform F
Drosophila melanogaster	X	14829821	-	FBgn0030581	1126	AAG=>GAG	376	K=>E	2	0.10785	NA	uncharacterized protein Dmel_CG14408, isoform E
Drosophila melanogaster	X	15004413	+	FBgn0000535	2968	ATC=>GTC	990	I=>V	2	1	NA	ether a go-go, isoform B
Drosophila melanogaster	X	15004776	+	FBgn0000535	3331	AAT=>GAT	1111	N=>D	2	0.75	NA	ether a go-go, isoform B
Drosophila melanogaster	X	15098493	+	FBgn0030613	2539	AGT=>GGT	847	S=>G	2	0.4542	NA	Rab3 GDP-GTP exchange factor, isoform H
Drosophila melanogaster	X	15098592	+	FBgn0030613	2638	AGT=>GGT	880	S=>G	2	0.70835	NA	Rab3 GDP-GTP exchange factor, isoform H
Drosophila melanogaster	X	15111879	+	FBgn0030613	6125	CAG=>CGG	2042	Q=>R	2	0.6912	NA	Rab3 GDP-GTP exchange factor, isoform H
Drosophila melanogaster	X	15392685	-	FBgn0263257	4378	ACG=>GCG	1460	T=>A	2	1	NA	cyclic nucleotide-gated ion channel-like, isoform E
Drosophila melanogaster	X	15897294	+	FBgn0003392	1838	AAG=>AGG	613	K=>R	2	0.32725	PH	shibire, isoform N
Drosophila melanogaster	X	16464719	-	FBgn0264255	5465	AAC=>AGC	1822	N=>S	2	0.875	Ion_trans	paralytic, isoform BF
Drosophila melanogaster	X	16471265	-	FBgn0264255	5035	ATT=>GTT	1679	I=>V	2	0.63335	Ion_trans	paralytic, isoform BF
Drosophila melanogaster	X	16471319	-	FBgn0264255	4981	ATT=>GTT	1661	I=>V	2	0.2875	Ion_trans	paralytic, isoform BF
Drosophila melanogaster	X	16473637	-	FBgn0264255	4760	AAT=>AGT	1587	N=>S	2	0.83335	NA	paralytic, isoform BF
Drosophila melanogaster	X	17097006	+	FBgn0030816	815	AAG=>AGG	272	K=>R	2	0.2344	Aa_trans	uncharacterized protein Dmel_CG16700
Drosophila melanogaster	X	17097065	+	FBgn0030816	874	ATG=>GTG	292	M=>V	2	0.4968	Aa_trans	uncharacterized protein Dmel_CG16700
Drosophila melanogaster	X	17950057	-	FBgn0003380	1080	ATA=>ATG	360	I=>M	2	0.7857	Ion_trans	shaker, isoform T
Drosophila melanogaster	X	18170110	+	FBgn0030897	518	AAA=>AGA	173	K=>R	2	0.1009	EF-hand_7	frequenin 1, isoform B
Drosophila melanogaster	X	18170126	+	FBgn0030897	534	ATA=>ATG	178	I=>M	2	0.7242	NA	frequenin 1, isoform B
Drosophila melanogaster	X	18201429	+	FBgn0083228	534	ATA=>ATG	178	I=>M	2	0.51755	NA	frequenin 2, isoform A
Drosophila melanogaster	X	19342007	-	FBgn0086778	746	AAT=>AGT	249	N=>S	2	0.44445	Neur_chan_LBD	nicotinic acetylcholine receptor alpha7, isoform E
Drosophila melanogaster	X	20773442	-	FBgn0085387	1176	ATA=>ATG	392	I=>M	2	0.94445	Innexin	shaking B, isoform D
Drosophila melanogaster	X	22502713	+	FBgn0027279	4987	AGT=>GGT	1663	S=>G	2	0.5237	NA	lethal (1) G0196, isoform K
Drosophila melanogaster	X	22502735	+	FBgn0027279	5009	TAT=>TGT	1670	Y=>C	2	0.13	NA	lethal (1) G0196, isoform K
Drosophila melanogaster	X	22982709	-	FBgn0016975	3556	ACC=>GCC	1186	T=>A	2	0.78465	Adap_comp_sub	stoned B, isoform E
Drosophila simulans	NC_029795.1	555201	+	gene12769	6811	AGG=>GGG	2271	R=>G	2	0.20645	NA	uncharacterized protein Dsimw501_GD16523
Drosophila simulans	NC_029795.1	718257	-	gene12794	2862	ATA=>ATG	954	I=>M	2	0.23725	NA	LOW QUALITY PROTEIN: uncharacterized protein Dsimw501_GD16450
Drosophila simulans	NC_029795.1	1151064	+	gene12853	1679	CAG=>CGG	560	Q=>R	2	0.2584	AdenylateSensor	AMP-activated protein kinase alpha subunit, isoform A
Drosophila simulans	NC_029795.1	1437376	-	gene12888	3517	ACG=>GCG	1173	T=>A	2	0.7639	NA	uncharacterized protein Dsimw501_GD29280, isoform D
Drosophila simulans	NC_029795.1	1437916	-	gene12888	2977	AGT=>GGT	993	S=>G	2	0.63495	NA	uncharacterized protein Dsimw501_GD29280, isoform D
Drosophila simulans	NC_029795.1	1451923	-	gene12888	536	AAG=>AGG	179	K=>R	2	0.41315	AIP3	uncharacterized protein Dsimw501_GD29280, isoform D
Drosophila simulans	NC_029795.1	1533957	+	gene12895	1399	AGT=>GGT	467	S=>G	2	0.50385	A_deamin	uncharacterized protein Dsimw501_GD29552, isoform C
Drosophila simulans	NC_029795.1	1948220	-	gene12968	1538	CAG=>CGG	513	Q=>R	2	0.13535	Vinculin	uncharacterized protein Dsimw501_GD27324
Drosophila simulans	NC_029795.1	1949411	-	gene12968	347	CAG=>CGG	116	Q=>R	2	0.5163	Vinculin	uncharacterized protein Dsimw501_GD27324
Drosophila simulans	NC_029795.1	2103383	-	gene12992	2228	AAC=>AGC	743	N=>S	2	0.22515	NA	LOW QUALITY PROTEIN: uncharacterized protein Dsimw501_GD24611
Drosophila simulans	NC_029795.1	2103384	-	gene12992	2227	AAC=>GAC	743	N=>D	2	0.31855	NA	LOW QUALITY PROTEIN: uncharacterized protein Dsimw501_GD24611
Drosophila simulans	NC_029795.1	2103432	-	gene12992	2179	AGG=>GGG	727	R=>G	2	0.24215	NA	LOW QUALITY PROTEIN: uncharacterized protein Dsimw501_GD24611
Drosophila simulans	NC_029795.1	2327571	+	gene13014	2327	TAC=>TGC	776	Y=>C	2	0.4869	NA	LOW QUALITY PROTEIN: uncharacterized protein Dsimw501_GD16613
Drosophila simulans	NC_029795.1	5159181	-	gene13262	2435	CAG=>CGG	812	Q=>R	2	0.6627	Otopetrin	uncharacterized protein Dsimw501_GD16251, isoform D
Drosophila simulans	NC_029795.1	5159280	-	gene13262	2336	GAC=>GGC	779	D=>G	2	0.3866	Otopetrin	uncharacterized protein Dsimw501_GD16251, isoform D
Drosophila simulans	NC_029795.1	5159301	-	gene13262	2315	CAG=>CGG	772	Q=>R	2	0.66965	Otopetrin	uncharacterized protein Dsimw501_GD16251, isoform D
Drosophila simulans	NC_029795.1	5159409	-	gene13262	2207	TAT=>TGT	736	Y=>C	2	0.21475	Otopetrin	uncharacterized protein Dsimw501_GD16251, isoform D
Drosophila simulans	NC_029795.1	5160078	-	gene13262	1538	AAG=>AGG	513	K=>R	2	0.31615	Otopetrin	uncharacterized protein Dsimw501_GD16251, isoform D
Drosophila simulans	NC_029795.1	5160087	-	gene13262	1529	AAG=>AGG	510	K=>R	2	0.726	Otopetrin	uncharacterized protein Dsimw501_GD16251, isoform D
Drosophila simulans	NC_029795.1	5160100	-	gene13262	1516	ACT=>GCT	506	T=>A	2	0.7585	Otopetrin	uncharacterized protein Dsimw501_GD16251, isoform D
Drosophila simulans	NC_029795.1	5632075	-	gene13335	8423	AAG=>AGG	2808	K=>R	2	0.2363	NA	uncharacterized protein Dsimw501_GD16210
Drosophila simulans	NC_029795.1	5632111	-	gene13335	8387	AAG=>AGG	2796	K=>R	2	0.21205	NA	uncharacterized protein Dsimw501_GD16210
Drosophila simulans	NC_029795.1	5632192	-	gene13335	8306	AAG=>AGG	2769	K=>R	2	0.14105	NA	uncharacterized protein Dsimw501_GD16210
Drosophila simulans	NC_029795.1	5632294	-	gene13335	8204	AAA=>AGA	2735	K=>R	2	0.65385	Ion_trans	uncharacterized protein Dsimw501_GD16210
Drosophila simulans	NC_029795.1	5632453	-	gene13335	8045	AAC=>AGC	2682	N=>S	2	0.69325	Ion_trans	uncharacterized protein Dsimw501_GD16210
Drosophila simulans	NC_029795.1	5632507	-	gene13335	7991	AAC=>AGC	2664	N=>S	2	0.3642	Ion_trans	uncharacterized protein Dsimw501_GD16210
Drosophila simulans	NC_029795.1	5633612	-	gene13335	6886	ACG=>GCG	2296	T=>A	2	0.2816	Ion_trans	uncharacterized protein Dsimw501_GD16210
Drosophila simulans	NC_029795.1	6560874	-	gene13446	262	AGC=>GGC	88	S=>G	2	0.55155	NA	LOW QUALITY PROTEIN: Sex lethal
Drosophila simulans	NC_029795.1	8706795	-	gene13704	4469	AAG=>AGG	1490	K=>R	2	0.1025	NA	uncharacterized protein Dsimw501_GD16068, isoform B
Drosophila simulans	NC_029795.1	8706816	-	gene13704	4448	TAC=>TGC	1483	Y=>C	2	0.14895	NA	uncharacterized protein Dsimw501_GD16068, isoform B
Drosophila simulans	NC_029795.1	9001932	-	gene13723	534	ATA=>ATG	178	I=>M	2	0.44145	Acyltransferase	uncharacterized protein Dsimw501_GD16057
Drosophila simulans	NC_029795.1	9180619	+	gene13737	1384	AGC=>GGC	462	S=>G	2	0.65	zf-C2H2	uncharacterized protein Dsimw501_GD16964, isoform B
Drosophila simulans	NC_029795.1	9477892	-	gene13762	1085	CAG=>CGG	362	Q=>R	2	0.26515	NA	uncharacterized protein Dsimw501_GD16042, isoform B
Drosophila simulans	NC_029795.1	10087492	+	gene13819	374	CAC=>CGC	125	H=>R	2	0.23815	IMPDH	uncharacterized protein Dsimw501_GD16985
Drosophila simulans	NC_029795.1	10087495	+	gene13819	377	AAG=>AGG	126	K=>R	2	0.2731	IMPDH	uncharacterized protein Dsimw501_GD16985
Drosophila simulans	NC_029795.1	10386539	+	gene13854	518	CAG=>CGG	173	Q=>R	2	0.47005	SET	uncharacterized protein Dsimw501_GD16997, isoform A
Drosophila simulans	NC_029795.1	10386542	+	gene13854	521	CAC=>CGC	174	H=>R	2	0.37915	SET	uncharacterized protein Dsimw501_GD16997, isoform A
Drosophila simulans	NC_029795.1	10386892	+	gene13854	871	AGC=>GGC	291	S=>G	2	0.5357	SET	uncharacterized protein Dsimw501_GD16997, isoform A
Drosophila simulans	NC_029795.1	10391632	-	gene13855	362	AAG=>AGG	121	K=>R	2	0.41585	NA	FI09903p, partial
Drosophila simulans	NC_029795.1	10875023	+	gene13922	1570	AGC=>GGC	524	S=>G	2	0.27085	NA	uncharacterized protein Dsimw501_GD27568
Drosophila simulans	NC_029795.1	11074305	-	gene13956	1013	GAG=>GGG	338	E=>G	2	0.11375	NA	uncharacterized protein Dsimw501_GD15968, isoform A
Drosophila simulans	NC_029795.1	11074308	-	gene13956	1010	GAC=>GGC	337	D=>G	2	0.23835	NA	uncharacterized protein Dsimw501_GD15968, isoform A
Drosophila simulans	NC_029795.1	11074323	-	gene13956	995	AAG=>AGG	332	K=>R	2	0.20815	NA	uncharacterized protein Dsimw501_GD15968, isoform A
Drosophila simulans	NC_029795.1	11226906	-	gene13981	3035	AAC=>AGC	1012	N=>S	2	0.70835	Ion_trans	uncharacterized protein Dsimw501_GD15954, isoform AG
Drosophila simulans	NC_029795.1	11227107	-	gene13981	2834	AAT=>AGT	945	N=>S	2	0.60715	Ion_trans	uncharacterized protein Dsimw501_GD15954, isoform AG
Drosophila simulans	NC_029795.1	11229990	-	gene13981	1858	AGT=>GGT	620	S=>G	2	0.58335	Ion_trans	uncharacterized protein Dsimw501_GD15954, isoform AG
Drosophila simulans	NC_029795.1	11877634	+	gene14040	1318	AGC=>GGC	440	S=>G	2	0.14475	NA	uncharacterized protein Dsimw501_GD29340
Drosophila simulans	NC_029795.1	12931708	+	gene14154	3209	AAA=>AGA	1070	K=>R	2	0.34505	NA	uncharacterized protein Dsimw501_GD17141, isoform K
Drosophila simulans	NC_029795.1	12931726	+	gene14154	3227	CAG=>CGG	1076	Q=>R	2	0.40175	NA	uncharacterized protein Dsimw501_GD17141, isoform K
Drosophila simulans	NC_029795.1	12931729	+	gene14154	3230	AAA=>AGA	1077	K=>R	2	0.33875	NA	uncharacterized protein Dsimw501_GD17141, isoform K
Drosophila simulans	NC_029795.1	13364394	+	gene14195	3937	ACC=>GCC	1313	T=>A	2	0.8901	Ion_trans	uncharacterized protein Dsimw501_GD17167
Drosophila simulans	NC_029795.1	13364398	+	gene14195	3941	AAC=>AGC	1314	N=>S	2	0.93335	Ion_trans	uncharacterized protein Dsimw501_GD17167
Drosophila simulans	NC_029795.1	13366561	+	gene14195	4952	AAG=>AGG	1651	K=>R	2	0.5143	Ion_trans	uncharacterized protein Dsimw501_GD17167
Drosophila simulans	NC_029795.1	14055462	+	gene14250	2096	AAG=>AGG	699	K=>R	2	0.5705	NA	uncharacterized protein Dsimw501_GD17183, isoform I
Drosophila simulans	NC_029795.1	14059548	+	gene14250	3340	AAT=>GAT	1114	N=>D	2	0.47725	NA	uncharacterized protein Dsimw501_GD17183, isoform I
Drosophila simulans	NC_029795.1	14059629	+	gene14250	3421	AGG=>GGG	1141	R=>G	2	0.77405	NA	uncharacterized protein Dsimw501_GD17183, isoform I
Drosophila simulans	NC_029795.1	14144525	+	gene14264	2497	AGT=>GGT	833	S=>G	2	0.48255	NA	LOW QUALITY PROTEIN: uncharacterized protein Dsimw501_GD24817
Drosophila simulans	NC_029795.1	14144624	+	gene14264	2596	AGT=>GGT	866	S=>G	2	0.4492	NA	LOW QUALITY PROTEIN: uncharacterized protein Dsimw501_GD24817
Drosophila simulans	NC_029795.1	14158217	+	gene14264	6236	CAG=>CGG	2079	Q=>R	2	0.7913	NA	LOW QUALITY PROTEIN: uncharacterized protein Dsimw501_GD24817
Drosophila simulans	NC_029795.1	14948452	+	gene14379	1781	AAG=>AGG	594	K=>R	2	0.5	PH	shi, isoform I
Drosophila simulans	NC_029795.1	15456519	-	gene14456	5327	AAC=>AGC	1776	N=>S	2	0.9722	Ion_trans	uncharacterized protein Dsimw501_GD15747
Drosophila simulans	NC_029795.1	15462938	-	gene14456	4897	ATT=>GTT	1633	I=>V	2	0.6667	Ion_trans	uncharacterized protein Dsimw501_GD15747
Drosophila simulans	NC_029795.1	15462992	-	gene14456	4843	ATT=>GTT	1615	I=>V	2	0.59375	Ion_trans	uncharacterized protein Dsimw501_GD15747
Drosophila simulans	NC_029795.1	15465277	-	gene14456	4622	AAT=>AGT	1541	N=>S	2	0.56665	NA	uncharacterized protein Dsimw501_GD15747
Drosophila simulans	NC_029795.1	17153127	+	gene14656	518	AAA=>AGA	173	K=>R	2	0.10005	EF-hand_7	frequenin 1, isoform B
Drosophila simulans	NC_029795.1	17153143	+	gene14656	534	ATA=>ATG	178	I=>M	2	0.854	NA	frequenin 1, isoform B
Drosophila simulans	NC_029795.1	17183891	+	gene14657	534	ATA=>ATG	178	I=>M	2	0.5454	NA	frequenin 2, isoform A
Drosophila simulans	NC_029795.1	17418722	-	gene14686	2819	AAG=>AGG	940	K=>R	2	0.23335	NA	uncharacterized protein Dsimw501_GD28472
Drosophila simulans	NC_029795.1	17581444	-	gene14706	3031	AAC=>GAC	1011	N=>D	2	0.26785	NA	uncharacterized protein Dsimw501_GD15615
Drosophila simulans	NC_029795.1	18067525	-	gene14765	1025	TAC=>TGC	342	Y=>C	2	0.1186	NA	uncharacterized protein Dsimw501_GD28488
Drosophila simulans	NC_029795.1	18124849	-	gene14770	746	AAT=>AGT	249	N=>S	2	0.625	Neur_chan_LBD	uncharacterized protein Dsimw501_GD29110, isoform A
Drosophila simulans	NC_029795.1	18280307	+	gene14782	2071	AAG=>GAG	691	K=>E	2	0.1094	NA	uncharacterized protein Dsimw501_GD28450, isoform A
Drosophila simulans	NC_029795.1	18596906	-	gene14845	1439	AAG=>AGG	480	K=>R	2	0.13265	PH	uncharacterized protein Dsimw501_GD15562
Drosophila simulans	NC_029795.1	20413978	+	gene15010	5305	AGT=>GGT	1769	S=>G	2	0.54765	NA	uncharacterized protein Dsimw501_GD24413, isoform X
Drosophila simulans	NC_029795.1	20413991	+	gene15010	5318	CAG=>CGG	1773	Q=>R	2	0.23275	NA	uncharacterized protein Dsimw501_GD24413, isoform X
Drosophila simulans	NC_029795.1	20414000	+	gene15010	5327	TAT=>TGT	1776	Y=>C	2	0.18615	NA	uncharacterized protein Dsimw501_GD24413, isoform X
Drosophila simulans	NC_029795.1	20799111	-	gene15028	3553	ACC=>GCC	1185	T=>A	2	0.8021	Adap_comp_sub	uncharacterized protein Dsimw501_GD17270
Drosophila simulans	NC_029796.1	581567	+	gene12664	6652	AGA=>GGA	2218	R=>G	2	0.42285	fn3	uncharacterized protein Dsimw501_GD24415, isoform G
Drosophila simulans	NC_029796.1	601118	+	gene12664	22924	ACC=>GCC	7642	T=>A	2	0.1186	fn3	uncharacterized protein Dsimw501_GD24415, isoform G
Drosophila simulans	NC_029796.1	696319	-	gene12671	8110	AGC=>GGC	2704	S=>G	2	0.42745	NA	unc-13, isoform B
Drosophila simulans	NC_029796.1	701098	-	gene12671	6573	ATA=>ATG	2191	I=>M	2	0.49	C2	unc-13, isoform B
Drosophila simulans	NC_029796.1	711473	-	gene12671	3749	CAG=>CGG	1250	Q=>R	2	0.57085	NA	unc-13, isoform B
Drosophila simulans	NC_029796.1	1021146	+	gene12705	3754	ATG=>GTG	1252	M=>V	2	0.4066	NA	uncharacterized protein Dsimw501_GD24425
Drosophila simulans	NT_479533.1	200376	-	gene31	13439	AAG=>AGG	4480	K=>R	2	0.2712	NA	kismet, isoform F
Drosophila simulans	NT_479533.1	384530	-	gene59	619	ACC=>GCC	207	T=>A	2	0.5168	Adaptin_N	adaptor protein complex 2, alpha subunit, isoform A
Drosophila simulans	NT_479533.1	2666562	-	gene369	1147	ATC=>GTC	383	I=>V	2	0.70715	C2	uncharacterized protein Dsimw501_GD22802, isoform C
Drosophila simulans	NT_479533.1	2666573	-	gene369	1136	AAG=>AGG	379	K=>R	2	0.7671	C2	uncharacterized protein Dsimw501_GD22802, isoform C
Drosophila simulans	NT_479533.1	2666610	-	gene369	1099	ATT=>GTT	367	I=>V	2	0.2416	C2	uncharacterized protein Dsimw501_GD22802, isoform C
Drosophila simulans	NT_479533.1	3615196	+	gene526	2731	ACT=>GCT	911	T=>A	2	0.55555	NA	uncharacterized protein Dsimw501_GD23253, isoform C
Drosophila simulans	NT_479533.1	4154799	+	gene570	1760	GAG=>GGG	587	E=>G	2	0.32055	Ig_3	uncharacterized protein Dsimw501_GD23274, isoform F
Drosophila simulans	NT_479533.1	4799498	+	gene673	1919	TAC=>TGC	640	Y=>C	2	0.15015	NA	uncharacterized protein Dsimw501_GD23317, isoform E
Drosophila simulans	NT_479533.1	4799852	+	gene673	2273	TAT=>TGT	758	Y=>C	2	0.2063	NA	uncharacterized protein Dsimw501_GD23317, isoform E
Drosophila simulans	NT_479533.1	4940100	+	gene699	6218	AAG=>AGG	2073	K=>R	2	0.46	NA	PREDICTED: nesprin-1 isoform X10
Drosophila simulans	NT_479533.1	4946151	+	gene699	12269	CAG=>CGG	4090	Q=>R	2	0.65955	NA	PREDICTED: nesprin-1 isoform X10
Drosophila simulans	NT_479533.1	6226663	-	gene879	734	CAG=>CGG	245	Q=>R	2	0.264	CRAL_TRIO_N	LOW QUALITY PROTEIN: uncharacterized protein Dsimw501_GD22577
Drosophila simulans	NT_479533.1	6409501	-	gene908	4568	AAG=>AGG	1523	K=>R	2	0.1636	NA	uncharacterized protein Dsimw501_GD22560, isoform C
Drosophila simulans	NT_479533.1	6410253	-	gene908	3816	ATA=>ATG	1272	I=>M	2	0.31275	NA	uncharacterized protein Dsimw501_GD22560, isoform C
Drosophila simulans	NT_479533.1	6410437	-	gene908	3632	TAC=>TGC	1211	Y=>C	2	0.14585	NA	uncharacterized protein Dsimw501_GD22560, isoform C
Drosophila simulans	NT_479533.1	6410440	-	gene908	3629	TAC=>TGC	1210	Y=>C	2	0.3879	NA	uncharacterized protein Dsimw501_GD22560, isoform C
Drosophila simulans	NT_479533.1	6455908	-	gene922	781	AGT=>GGT	261	S=>G	2	0.10055	Na_H_Exchanger	uncharacterized protein Dsimw501_GD22553, isoform B
Drosophila simulans	NT_479533.1	6813284	+	gene986	1999	AAA=>GAA	667	K=>E	2	0.2856	Milton	uncharacterized protein Dsimw501_GD23451, isoform C
Drosophila simulans	NT_479533.1	6989709	-	gene1004	2948	AAG=>AGG	983	K=>R	2	0.17215	HCO3_cotransp	uncharacterized protein Dsimw501_GD22503, isoform E
Drosophila simulans	NT_479533.1	6990954	-	gene1004	1852	ATT=>GTT	618	I=>V	2	0.25395	HCO3_cotransp	uncharacterized protein Dsimw501_GD22503, isoform E
Drosophila simulans	NT_479533.1	7779903	+	gene1105	8228	AAG=>AGG	2743	K=>R	2	0.20665	NA	uncharacterized protein Dsimw501_GD23501
Drosophila simulans	NT_479533.1	7847135	-	gene1113	3044	CAG=>CGG	1015	Q=>R	2	0.10115	Mon2_C	uncharacterized protein Dsimw501_GD22441
Drosophila simulans	NT_479533.1	7905615	+	gene1124	2495	AAA=>AGA	832	K=>R	2	0.1394	NA	uncharacterized protein Dsimw501_GD23510, isoform R
Drosophila simulans	NT_479533.1	7905911	+	gene1124	2791	ATC=>GTC	931	I=>V	2	0.1264	NA	uncharacterized protein Dsimw501_GD23510, isoform R
Drosophila simulans	NT_479533.1	8141248	-	gene1187	490	AGT=>GGT	164	S=>G	2	0.14525	NA	uncharacterized protein Dsimw501_GD22402
Drosophila simulans	NT_479533.1	9400411	-	gene1333	2576	AAG=>AGG	859	K=>R	2	0.89325	Na_Ca_ex	uncharacterized protein Dsimw501_GD22341, isoform F
Drosophila simulans	NT_479533.1	9400504	-	gene1333	2483	AAC=>AGC	828	N=>S	2	0.4192	Na_Ca_ex	uncharacterized protein Dsimw501_GD22341, isoform F
Drosophila simulans	NT_479533.1	9415873	-	gene1333	1103	AAG=>AGG	368	K=>R	2	0.973	Na_Ca_ex	uncharacterized protein Dsimw501_GD22341, isoform F
Drosophila simulans	NT_479533.1	9492516	-	gene1349	416	AAC=>AGC	139	N=>S	2	0.875	Neur_chan_LBD	nicotinic acetylcholine receptor alpha6, isoform E
Drosophila simulans	NT_479533.1	9492517	-	gene1349	415	AAC=>GAC	139	N=>D	2	0.75	Neur_chan_LBD	nicotinic acetylcholine receptor alpha6, isoform E
Drosophila simulans	NT_479533.1	10817586	-	gene1614	2531	TAT=>TGT	844	Y=>C	2	0.29925	NA	uncharacterized protein Dsimw501_GD22184, isoform J
Drosophila simulans	NT_479533.1	10818211	-	gene1614	2062	ATG=>GTG	688	M=>V	2	0.33245	NA	uncharacterized protein Dsimw501_GD22184, isoform J
Drosophila simulans	NT_479533.1	10818217	-	gene1614	2056	AGG=>GGG	686	R=>G	2	0.11215	NA	uncharacterized protein Dsimw501_GD22184, isoform J
Drosophila simulans	NT_479533.1	10818220	-	gene1614	2053	AGT=>GGT	685	S=>G	2	0.14785	NA	uncharacterized protein Dsimw501_GD22184, isoform J
Drosophila simulans	NT_479533.1	11466265	-	gene1672	1984	AGT=>GGT	662	S=>G	2	0.525	NA	uncharacterized protein Dsimw501_GD22155, isoform D
Drosophila simulans	NT_479533.1	11466300	-	gene1672	1949	AAG=>AGG	650	K=>R	2	0.15565	NA	uncharacterized protein Dsimw501_GD22155, isoform D
Drosophila simulans	NT_479533.1	12769978	-	gene1813	1237	ATC=>GTC	413	I=>V	2	0.29675	LRR_8	uncharacterized protein Dsimw501_GD22082, isoform A
Drosophila simulans	NT_479533.1	12770049	-	gene1813	1166	AAG=>AGG	389	K=>R	2	0.1674	LRR_8	uncharacterized protein Dsimw501_GD22082, isoform A
Drosophila simulans	NT_479533.1	12770953	-	gene1813	262	AGT=>GGT	88	S=>G	2	0.36935	NA	uncharacterized protein Dsimw501_GD22082, isoform A
Drosophila simulans	NT_479533.1	12795434	-	gene1820	563	CAG=>CGG	188	Q=>R	2	0.155	LRR_8	uncharacterized protein Dsimw501_GD28082
Drosophila simulans	NT_479533.1	12883991	-	gene1842	1016	CAG=>CGG	339	Q=>R	2	0.39765	NA	uncharacterized protein Dsimw501_GD22071, isoform B
Drosophila simulans	NT_479533.1	12883997	-	gene1842	1010	CAG=>CGG	337	Q=>R	2	0.3065	NA	uncharacterized protein Dsimw501_GD22071, isoform B
Drosophila simulans	NT_479533.1	13043321	+	gene1869	787	ACG=>GCG	263	T=>A	2	0.7619	NA	uncharacterized protein Dsimw501_GD23903, isoform D
Drosophila simulans	NT_479533.1	13627646	+	gene1956	2392	ACA=>GCA	798	T=>A	2	1	Neur_chan_memb	uncharacterized protein Dsimw501_GD23953
Drosophila simulans	NT_479533.1	13627649	+	gene1956	2395	ATA=>GTA	799	I=>V	2	0.5	Neur_chan_memb	uncharacterized protein Dsimw501_GD23953
Drosophila simulans	NT_479533.1	13627691	+	gene1956	2437	ATT=>GTT	813	I=>V	2	0.48075	NA	uncharacterized protein Dsimw501_GD23953
Drosophila simulans	NT_479533.1	15235989	-	gene2088	1465	AGA=>GGA	489	R=>G	2	0.78735	dCache_1	uncharacterized protein Dsimw501_GD21946, isoform C
Drosophila simulans	NT_479533.1	15237239	-	gene2088	505	AGT=>GGT	169	S=>G	2	0.21495	VWA_N	uncharacterized protein Dsimw501_GD21946, isoform C
Drosophila simulans	NT_479533.1	15706377	+	gene2137	4626	ATA=>ATG	1542	I=>M	2	1	Ion_trans	uncharacterized protein Dsimw501_GD24041, isoform F
Drosophila simulans	NT_479533.1	15706595	+	gene2137	4753	AAT=>GAT	1585	N=>D	2	0.875	Ion_trans	uncharacterized protein Dsimw501_GD24041, isoform F
Drosophila simulans	NT_479533.1	16877112	-	gene2266	2717	CAG=>CGG	906	Q=>R	2	0.57145	NA	uncharacterized protein Dsimw501_GD21875, isoform C
Drosophila simulans	NT_479533.1	19004865	-	gene2514	4616	TAC=>TGC	1539	Y=>C	2	0.2416	Sushi	uncharacterized protein Dsimw501_GD21751, isoform C
Drosophila simulans	NT_479533.1	19776556	+	gene2593	2198	AAG=>AGG	733	K=>R	2	0.1082	NA	uncharacterized protein Dsimw501_GD24252, isoform B
Drosophila simulans	NT_479534.1	3477748	-	gene3032	3689	AAG=>AGG	1230	K=>R	2	0.55555	NA	lethal (2) 01289, isoform F
Drosophila simulans	NT_479534.1	3485451	-	gene3032	1709	TAC=>TGC	570	Y=>C	2	0.12065	Thioredoxin_6	lethal (2) 01289, isoform F
Drosophila simulans	NT_479534.1	3686045	-	gene3057	2911	ACT=>GCT	971	T=>A	2	0.11685	NA	uncharacterized protein Dsimw501_GD10290, isoform Q
Drosophila simulans	NT_479534.1	4542672	+	gene3202	718	AGA=>GGA	240	R=>G	2	0.3138	Abhydrolase_1	uncharacterized protein Dsimw501_GD10511, isoform D
Drosophila simulans	NT_479534.1	5580059	+	gene3368	11725	ATT=>GTT	3909	I=>V	2	0.92425	NA	uncharacterized protein Dpse_GA10593, isoform G [Drosophila pseudoobscura pseudoobscura];
Drosophila simulans	NT_479534.1	5580098	+	gene3368	11764	ACG=>GCG	3922	T=>A	2	0.41625	NA	uncharacterized protein Dpse_GA10593, isoform G [Drosophila pseudoobscura pseudoobscura];
Drosophila simulans	NT_479534.1	5581569	+	gene3368	12770	AAG=>AGG	4257	K=>R	2	0.16965	NA	uncharacterized protein Dpse_GA10593, isoform G [Drosophila pseudoobscura pseudoobscura];
Drosophila simulans	NT_479534.1	5581715	+	gene3368	12916	AGC=>GGC	4306	S=>G	2	0.1956	NA	uncharacterized protein Dpse_GA10593, isoform G [Drosophila pseudoobscura pseudoobscura];
Drosophila simulans	NT_479534.1	5919696	-	gene3443	2276	AAT=>AGT	759	N=>S	2	0.2137	Sushi	uncharacterized protein Dsimw501_GD10090, isoform B
Drosophila simulans	NT_479534.1	5919828	-	gene3443	2144	CAG=>CGG	715	Q=>R	2	0.3765	Sushi	uncharacterized protein Dsimw501_GD10090, isoform B
Drosophila simulans	NT_479534.1	5924343	-	gene3443	1189	ACG=>GCG	397	T=>A	2	0.3463	NA	uncharacterized protein Dsimw501_GD10090, isoform B
Drosophila simulans	NT_479534.1	5924348	-	gene3443	1184	AAG=>AGG	395	K=>R	2	0.5277	NA	uncharacterized protein Dsimw501_GD10090, isoform B
Drosophila simulans	NT_479534.1	6548758	-	gene3532	2087	AAA=>AGA	696	K=>R	2	0.19375	Oxysterol_BP	uncharacterized protein Dsimw501_GD10040, isoform D
Drosophila simulans	NT_479534.1	6936769	+	gene3594	1525	AGC=>GGC	509	S=>G	2	0.2069	NA	LOW QUALITY PROTEIN: uncharacterized protein Dsimw501_GD10730
Drosophila simulans	NT_479534.1	6936791	+	gene3594	1547	CAG=>CGG	516	Q=>R	2	0.18515	NA	LOW QUALITY PROTEIN: uncharacterized protein Dsimw501_GD10730
Drosophila simulans	NT_479534.1	6936874	+	gene3594	1630	AGC=>GGC	544	S=>G	2	0.2758	NA	LOW QUALITY PROTEIN: uncharacterized protein Dsimw501_GD10730
Drosophila simulans	NT_479534.1	8041222	+	gene3764	328	ATG=>GTG	110	M=>V	2	0.6927	QVR	quiver, isoform B
Drosophila simulans	NT_479534.1	8041228	+	gene3764	334	AGT=>GGT	112	S=>G	2	0.9377	QVR	quiver, isoform B
Drosophila simulans	NT_479534.1	8041238	+	gene3764	344	AAT=>AGT	115	N=>S	2	0.7269	QVR	quiver, isoform B
Drosophila simulans	NT_479534.1	8041244	+	gene3764	350	CAT=>CGT	117	H=>R	2	0.74975	QVR	quiver, isoform B
Drosophila simulans	NT_479534.1	9047630	+	gene3925	796	AAG=>GAG	266	K=>E	2	0.14255	ZZ	uncharacterized protein Dsimw501_GD10888, isoform G
Drosophila simulans	NT_479534.1	9047667	+	gene3925	833	AAG=>AGG	278	K=>R	2	0.10695	NA	uncharacterized protein Dsimw501_GD10888, isoform G
Drosophila simulans	NT_479534.1	9047723	+	gene3925	889	AGC=>GGC	297	S=>G	2	0.36	NA	uncharacterized protein Dsimw501_GD10888, isoform G
Drosophila simulans	NT_479534.1	9347460	+	gene3979	780	ATA=>ATG	260	I=>M	2	0.2503	DAGK_cat	uncharacterized protein Dsimw501_GD10918
Drosophila simulans	NT_479534.1	10386054	+	gene4112	853	ATC=>GTC	285	I=>V	2	0.7121	VWA_2	uncharacterized protein Dsimw501_GD10984, isoform B
Drosophila simulans	NT_479534.1	10386114	+	gene4112	913	ATC=>GTC	305	I=>V	2	0.26765	VWA_2	uncharacterized protein Dsimw501_GD10984, isoform B
Drosophila simulans	NT_479534.1	10386463	+	gene4112	1024	AGA=>GGA	342	R=>G	2	0.2902	VWA_2	uncharacterized protein Dsimw501_GD10984, isoform B
Drosophila simulans	NT_479534.1	10386774	+	gene4112	1249	ATA=>GTA	417	I=>V	2	0.3655	NA	uncharacterized protein Dsimw501_GD10984, isoform B
Drosophila simulans	NT_479534.1	10393926	+	gene4112	3481	ATG=>GTG	1161	M=>V	2	0.67	NA	uncharacterized protein Dsimw501_GD10984, isoform B
Drosophila simulans	NT_479534.1	10464276	-	gene4128	11647	ATG=>GTG	3883	M=>V	2	0.29195	NA	PREDICTED: microtubule-actin cross-linking factor 1 isoform X22
Drosophila simulans	NT_479534.1	10470291	-	gene4128	5632	ACG=>GCG	1878	T=>A	2	0.14705	NA	PREDICTED: microtubule-actin cross-linking factor 1 isoform X22
Drosophila simulans	NT_479534.1	10470645	-	gene4128	5278	ATC=>GTC	1760	I=>V	2	0.3741	NA	PREDICTED: microtubule-actin cross-linking factor 1 isoform X22
Drosophila simulans	NT_479534.1	10788311	-	gene4164	956	AAG=>AGG	319	K=>R	2	0.16665	Aa_trans	vesicular GABA transporter
Drosophila simulans	NT_479534.1	11332096	-	gene4240	1981	ACT=>GCT	661	T=>A	2	0.6158	MFS_1_like	uncharacterized protein Dsimw501_GD25663
Drosophila simulans	NT_479534.1	11332714	-	gene4240	1363	AGT=>GGT	455	S=>G	2	0.2225	MFS_1_like	uncharacterized protein Dsimw501_GD25663
Drosophila simulans	NT_479534.1	11821399	-	gene4312	6128	CAG=>CGG	2043	Q=>R	2	0.21465	NA	uncharacterized protein Dsimw501_GD25627, isoform J
Drosophila simulans	NT_479534.1	12429828	-	gene4379	6059	CAC=>CGC	2020	H=>R	2	0.33205	NA	LOW QUALITY PROTEIN: uncharacterized protein Dsimw501_GD25590
Drosophila simulans	NT_479534.1	12429909	-	gene4379	5978	CAT=>CGT	1993	H=>R	2	0.21195	NA	LOW QUALITY PROTEIN: uncharacterized protein Dsimw501_GD25590
Drosophila simulans	NT_479534.1	12430359	-	gene4379	5528	AAG=>AGG	1843	K=>R	2	0.2244	NA	LOW QUALITY PROTEIN: uncharacterized protein Dsimw501_GD25590
Drosophila simulans	NT_479534.1	13207416	+	gene4513	1726	ATC=>GTC	576	I=>V	2	0.3095	NA	uncharacterized protein Dsimw501_GD28389, partial
Drosophila simulans	NT_479534.1	13207482	+	gene4513	1792	ACC=>GCC	598	T=>A	2	0.9091	NA	uncharacterized protein Dsimw501_GD28389, partial
Drosophila simulans	NT_479534.1	15497789	+	gene4914	3452	CAT=>CGT	1151	H=>R	2	0.2744	NA	LOW QUALITY PROTEIN: uncharacterized protein Dsimw501_GD11426
Drosophila simulans	NT_479534.1	17712657	+	gene5219	1525	AAT=>GAT	509	N=>D	2	0.33575	hDGE_amylase	uncharacterized protein Dsimw501_GD11587, isoform B
Drosophila simulans	NT_479534.1	17731963	+	gene5222	6404	AAG=>AGG	2135	K=>R	2	0.3564	NA	uncharacterized protein Dsimw501_GD11588
Drosophila simulans	NT_479534.1	18018009	-	gene5256	3329	AAG=>AGG	1110	K=>R	2	0.31395	NA	uncharacterized protein Dsimw501_GD25182
Drosophila simulans	NT_479534.1	18018234	-	gene5256	3104	AAC=>AGC	1035	N=>S	2	0.14415	NA	uncharacterized protein Dsimw501_GD25182
Drosophila simulans	NT_479534.1	18018235	-	gene5256	3103	AAC=>GAC	1035	N=>D	2	0.4938	NA	uncharacterized protein Dsimw501_GD25182
Drosophila simulans	NT_479534.1	18769446	+	gene5382	533	CAG=>CGG	178	Q=>R	2	0.5412	Ig_3	uncharacterized protein Dsimw501_GD11664, isoform B
Drosophila simulans	NT_479534.1	18939135	-	gene5404	1768	ATC=>GTC	590	I=>V	2	0.10935	NA	LOW QUALITY PROTEIN: uncharacterized protein Dsimw501_GD25123
Drosophila simulans	NT_479534.1	19000895	+	gene5411	1927	ACG=>GCG	643	T=>A	2	0.34125	NA	LOW QUALITY PROTEIN: uncharacterized protein Dsimw501_GD11681
Drosophila simulans	NT_479534.1	19531036	-	gene5521	2939	TAC=>TGC	980	Y=>C	2	0.51665	NA	LOW QUALITY PROTEIN: uncharacterized protein Dsimw501_GD25075
Drosophila simulans	NT_479534.1	20350159	-	gene5689	4055	GAG=>GGG	1352	E=>G	2	0.94975	I-set	uncharacterized protein Dsimw501_GD24982, isoform D
Drosophila simulans	NT_479534.1	20703262	-	gene5756	68	AAG=>AGG	23	K=>R	2	0.9	NA	uncharacterized protein Dsimw501_GD24962
Drosophila simulans	NT_479534.1	21215765	+	gene5854	4721	CAG=>CGG	1574	Q=>R	2	0.1902	NA	uncharacterized protein Dsimw501_GD11909, isoform G
Drosophila simulans	NT_479534.1	21216080	+	gene5854	5036	TAC=>TGC	1679	Y=>C	2	0.8231	NA	uncharacterized protein Dsimw501_GD11909, isoform G
Drosophila simulans	NT_479534.1	21216119	+	gene5854	5075	CAG=>CGG	1692	Q=>R	2	0.45905	NA	uncharacterized protein Dsimw501_GD11909, isoform G
Drosophila simulans	NT_479534.1	21216128	+	gene5854	5084	TAC=>TGC	1695	Y=>C	2	0.64475	NA	uncharacterized protein Dsimw501_GD11909, isoform G
Drosophila simulans	NT_479534.1	21216371	+	gene5854	5269	ACT=>GCT	1757	T=>A	2	0.5341	Ion_trans	uncharacterized protein Dsimw501_GD11909, isoform G
Drosophila simulans	NT_479534.1	21216419	+	gene5854	5317	ATC=>GTC	1773	I=>V	2	0.47955	Ion_trans	uncharacterized protein Dsimw501_GD11909, isoform G
Drosophila simulans	NT_479534.1	21218186	+	gene5854	6094	ATG=>GTG	2032	M=>V	2	0.4111	NA	uncharacterized protein Dsimw501_GD11909, isoform G
Drosophila simulans	NT_479534.1	21220044	+	gene5854	7084	ATT=>GTT	2362	I=>V	2	0.7034	GPHH	uncharacterized protein Dsimw501_GD11909, isoform G
Drosophila simulans	NT_479534.1	21220136	+	gene5854	7176	ATA=>ATG	2392	I=>M	2	0.33075	GPHH	uncharacterized protein Dsimw501_GD11909, isoform G
Drosophila simulans	NT_479534.1	21220206	+	gene5854	7246	AAA=>GAA	2416	K=>E	2	0.5336	NA	uncharacterized protein Dsimw501_GD11909, isoform G
Drosophila simulans	NT_479534.1	21220207	+	gene5854	7247	AAA=>AGA	2416	K=>R	2	0.47725	NA	uncharacterized protein Dsimw501_GD11909, isoform G
Drosophila simulans	NT_479534.1	21220216	+	gene5854	7256	CAG=>CGG	2419	Q=>R	2	0.54165	NA	uncharacterized protein Dsimw501_GD11909, isoform G
Drosophila simulans	NT_479534.1	21301798	-	gene5877	2178	ATA=>ATG	726	I=>M	2	0.18795	Myosin_head	uncharacterized protein Dsimw501_GD24899, isoform B
Drosophila simulans	NT_479535.1	937129	+	gene6031	3589	ACT=>GCT	1197	T=>A	2	0.1395	NA	LOW QUALITY PROTEIN: uncharacterized protein Dsimw501_GD13586
Drosophila simulans	NT_479535.1	974541	-	gene6033	2596	AGG=>GGG	866	R=>G	2	0.1455	NA	uncharacterized protein Dsimw501_GD13501, isoform B
Drosophila simulans	NT_479535.1	975011	-	gene6033	2126	CAG=>CGG	709	Q=>R	2	0.2018	NA	uncharacterized protein Dsimw501_GD13501, isoform B
Drosophila simulans	NT_479535.1	1692530	-	gene6155	326	CAG=>CGG	109	Q=>R	2	0.2569	Spectrin	uncharacterized protein Dsimw501_GD13438
Drosophila simulans	NT_479535.1	2023972	-	gene6197	9314	TAC=>TGC	3105	Y=>C	2	0.17975	NA	uncharacterized protein Dsimw501_GD17605, isoform I
Drosophila simulans	NT_479535.1	2553300	-	gene6264	2603	AAG=>AGG	868	K=>R	2	0.6778	NA	uncharacterized protein Dsimw501_GD13376, isoform C
Drosophila simulans	NT_479535.1	2553301	-	gene6264	2602	AAG=>GAG	868	K=>E	2	0.91175	NA	uncharacterized protein Dsimw501_GD13376, isoform C
Drosophila simulans	NT_479535.1	2808347	+	gene6278	1171	AGT=>GGT	391	S=>G	2	0.9079	BTB_2	uncharacterized protein Dsimw501_GD13713
Drosophila simulans	NT_479535.1	2815666	+	gene6278	1437	ATA=>ATG	479	I=>M	2	0.1241	Ion_trans	uncharacterized protein Dsimw501_GD13713
Drosophila simulans	NT_479535.1	2815973	+	gene6278	1744	ATC=>GTC	582	I=>V	2	0.80465	Ion_trans	uncharacterized protein Dsimw501_GD13713
Drosophila simulans	NT_479535.1	2816153	+	gene6278	1924	ACA=>GCA	642	T=>A	2	0.724	Ion_trans	uncharacterized protein Dsimw501_GD13713
Drosophila simulans	NT_479535.1	2816205	+	gene6278	1976	TAT=>TGT	659	Y=>C	2	0.92725	Ion_trans	uncharacterized protein Dsimw501_GD13713
Drosophila simulans	NT_479535.1	2816237	+	gene6278	2008	ACT=>GCT	670	T=>A	2	0.2588	Ion_trans	uncharacterized protein Dsimw501_GD13713
Drosophila simulans	NT_479535.1	2816267	+	gene6278	2038	ATC=>GTC	680	I=>V	2	0.89965	Ion_trans	uncharacterized protein Dsimw501_GD13713
Drosophila simulans	NT_479535.1	3268384	-	gene6366	1912	AGC=>GGC	638	S=>G	2	0.4402	NA	uncharacterized protein Dsimw501_GD13329, isoform B
Drosophila simulans	NT_479535.1	4158401	+	gene6474	3025	ACG=>GCG	1009	T=>A	2	0.45635	DUF4704	uncharacterized protein Dsimw501_GD13822, isoform B
Drosophila simulans	NT_479535.1	4321435	-	gene6510	968	TAG=>TGG	323	U=>W	2	0.59245	NA	Dopamine/Ecdysteroid receptor, isoform A
Drosophila simulans	NT_479535.1	4321457	-	gene6510	946	ATC=>GTC	316	I=>V	2	0.63685	NA	Dopamine/Ecdysteroid receptor, isoform A
Drosophila simulans	NT_479535.1	4384605	+	gene6517	166	AGA=>GGA	56	R=>G	2	0.775	Neur_chan_LBD	uncharacterized protein Dsimw501_GD13845
Drosophila simulans	NT_479535.1	4385428	+	gene6517	217	ATT=>GTT	73	I=>V	2	0.9161	Neur_chan_LBD	uncharacterized protein Dsimw501_GD13845
Drosophila simulans	NT_479535.1	4531760	+	gene6540	922	AAC=>GAC	308	N=>D	2	0.7189	Band_7	uncharacterized protein Dsimw501_GD13852, isoform I
Drosophila simulans	NT_479535.1	6809782	-	gene6772	424	AGC=>GGC	142	S=>G	2	0.12575	NA	uncharacterized protein Dsimw501_GD13105, isoform B
Drosophila simulans	NT_479535.1	7739212	-	gene6904	2941	AGC=>GGC	981	S=>G	2	0.4201	NA	GD13029
Drosophila simulans	NT_479535.1	8522541	-	gene7033	866	CAG=>CGG	289	Q=>R	2	0.1227	Myosin_tail_1	uncharacterized protein Dsimw501_GD12965, isoform E
Drosophila simulans	NT_479535.1	8522616	-	gene7033	791	CAG=>CGG	264	Q=>R	2	0.19655	Myosin_tail_1	uncharacterized protein Dsimw501_GD12965, isoform E
Drosophila simulans	NT_479535.1	8917716	-	gene7090	1078	ATG=>GTG	360	M=>V	2	0.2425	Neur_chan_memb	gamma-aminobutyric acid receptor subunit beta isoform X1
Drosophila simulans	NT_479535.1	8921000	-	gene7090	880	AAT=>GAT	294	N=>D	2	0.20585	Neur_chan_memb	gamma-aminobutyric acid receptor subunit beta isoform X1
Drosophila simulans	NT_479535.1	8921033	-	gene7090	847	ATT=>GTT	283	I=>V	2	0.91155	Neur_chan_memb	gamma-aminobutyric acid receptor subunit beta isoform X1
Drosophila simulans	NT_479535.1	8928604	-	gene7090	364	AGA=>GGA	122	R=>G	2	0.84615	Neur_chan_LBD	gamma-aminobutyric acid receptor subunit beta isoform X1
Drosophila simulans	NT_479535.1	9419907	-	gene7170	2660	CAG=>CGG	887	Q=>R	2	0.2626	MOR2-PAG1_N	uncharacterized protein Dsimw501_GD12903, isoform F
Drosophila simulans	NT_479535.1	9619931	+	gene7208	374	AAT=>AGT	125	N=>S	2	0.23095	NA	uncharacterized protein Dsimw501_GD14221
Drosophila simulans	NT_479535.1	9644677	+	gene7211	2567	AAT=>AGT	856	N=>S	2	0.19985	NA	uncharacterized protein Dsimw501_GD14224
Drosophila simulans	NT_479535.1	10777139	-	gene7304	691	AGA=>GGA	231	R=>G	2	0.12985	Aa_trans	uncharacterized protein Dsimw501_GD12836, isoform F
Drosophila simulans	NT_479535.1	10958455	+	gene7347	2087	TAC=>TGC	696	Y=>C	2	0.2926	NA	uncharacterized protein Dsimw501_GD14297, isoform F
Drosophila simulans	NT_479535.1	12703897	-	gene7608	880	ACC=>GCC	294	T=>A	2	0.16205	PfkB	uncharacterized protein Dsimw501_GD12680, isoform B
Drosophila simulans	NT_479535.1	12723264	+	gene7613	1027	AGT=>GGT	343	S=>G	2	0.17955	NA	uncharacterized protein Dsimw501_GD14425
Drosophila simulans	NT_479535.1	13113229	-	gene7653	1318	AGC=>GGC	440	S=>G	2	0.34935	NA	uncharacterized protein Dsimw501_GD12665, isoform B
Drosophila simulans	NT_479535.1	13163943	-	gene7666	1003	AGG=>GGG	335	R=>G	2	0.613	NA	uncharacterized protein Dsimw501_GD12655, isoform A
Drosophila simulans	NT_479535.1	13594819	+	gene7690	104	AAG=>AGG	35	K=>R	2	0.17525	CAP_GLY	uncharacterized protein Dsimw501_GD14462
Drosophila simulans	NT_479535.1	15723301	-	gene7957	281	TAC=>TGC	94	Y=>C	2	0.17795	NA	uncharacterized protein Dsimw501_GD12514, isoform C
Drosophila simulans	NT_479535.1	18834519	-	gene8379	2005	AGC=>GGC	669	S=>G	2	0.63405	NA	uncharacterized protein Dsimw501_GD12288, isoform B
Drosophila simulans	NT_479535.1	20644427	+	gene8660	178	ACA=>GCA	60	T=>A	2	0.23215	NA	uncharacterized protein Dsimw501_GD17648, isoform C
Drosophila simulans	NT_479535.1	20654527	+	gene8662	736	AGT=>GGT	246	S=>G	2	0.75	NA	uncharacterized protein Dsimw501_GD14941, isoform A
Drosophila simulans	NT_479535.1	20760107	+	gene8683	1205	AAG=>AGG	402	K=>R	2	0.72855	NA	uncharacterized protein Dsimw501_GD14951, isoform D
Drosophila simulans	NT_479536.1	107637	+	gene8960	375	ATA=>ATG	125	I=>M	2	0.68445	Synaphin	complexin, isoform U
Drosophila simulans	NT_479536.1	107650	+	gene8960	388	AAT=>GAT	130	N=>D	2	0.41565	Synaphin	complexin, isoform U
Drosophila simulans	NT_479536.1	107651	+	gene8960	389	AAT=>AGT	130	N=>S	2	0.57225	Synaphin	complexin, isoform U
Drosophila simulans	NT_479536.1	170249	+	gene8973	1579	AGC=>GGC	527	S=>G	2	0.5935	Na_Ca_ex	uncharacterized protein Dsimw501_GD19720, isoform C
Drosophila simulans	NT_479536.1	286617	-	gene8998	4592	CAG=>CGG	1531	Q=>R	2	0.6889	NA	LOW QUALITY PROTEIN: uncharacterized protein Dsimw501_GD19673
Drosophila simulans	NT_479536.1	430126	+	gene9013	1006	ATT=>GTT	336	I=>V	2	0.32425	Senescence	uncharacterized protein Dsimw501_GD19745, isoform A
Drosophila simulans	NT_479536.1	1371724	+	gene9139	773	CAG=>CGG	258	Q=>R	2	0.12005	Sec23_trunk	LOW QUALITY PROTEIN: uncharacterized protein Dsimw501_GD19806
Drosophila simulans	NT_479536.1	2822074	+	gene9294	2551	ACC=>GCC	851	T=>A	2	0.24665	NA	uncharacterized protein Dsimw501_GD19905, isoform C
Drosophila simulans	NT_479536.1	2941374	+	gene9323	1162	ACA=>GCA	388	T=>A	2	0.48225	NA	uncharacterized protein Dsimw501_GD19919, isoform R
Drosophila simulans	NT_479536.1	2941424	+	gene9323	1212	ATA=>ATG	404	I=>M	2	0.11725	NA	uncharacterized protein Dsimw501_GD19919, isoform R
Drosophila simulans	NT_479536.1	3736195	-	gene9427	1807	AGC=>GGC	603	S=>G	2	0.17965	NA	uncharacterized protein Dsimw501_GD19437, isoform B
Drosophila simulans	NT_479536.1	4254647	-	gene9475	3278	CAG=>CGG	1093	Q=>R	2	0.3	NA	uncharacterized protein Dsimw501_GD19408, isoform C
Drosophila simulans	NT_479536.1	4254782	-	gene9475	3143	CAG=>CGG	1048	Q=>R	2	0.4278	NA	uncharacterized protein Dsimw501_GD19408, isoform C
Drosophila simulans	NT_479536.1	4458934	-	gene9515	794	AAG=>AGG	265	K=>R	2	0.5647	RhoGAP	uncharacterized protein Dsimw501_GD19391
Drosophila simulans	NT_479536.1	4458967	-	gene9515	761	GAG=>GGG	254	E=>G	2	0.19145	RhoGAP	uncharacterized protein Dsimw501_GD19391
Drosophila simulans	NT_479536.1	4459031	-	gene9515	697	AAG=>GAG	233	K=>E	2	0.3512	RhoGAP	uncharacterized protein Dsimw501_GD19391
Drosophila simulans	NT_479536.1	4459039	-	gene9515	689	GAG=>GGG	230	E=>G	2	0.40215	RhoGAP	uncharacterized protein Dsimw501_GD19391
Drosophila simulans	NT_479536.1	4484172	-	gene9517	1274	GAG=>GGG	425	E=>G	2	0.19485	NA	uncharacterized protein Dsimw501_GD19389, isoform B
Drosophila simulans	NT_479536.1	4484275	-	gene9517	1171	AGC=>GGC	391	S=>G	2	0.1854	Na_Ca_ex_C	uncharacterized protein Dsimw501_GD19389, isoform B
Drosophila simulans	NT_479536.1	4513023	-	gene9520	1286	TAC=>TGC	429	Y=>C	2	0.2136	NA	uncharacterized protein Dsimw501_GD19388, isoform F
Drosophila simulans	NT_479536.1	4513734	-	gene9520	575	GAG=>GGG	192	E=>G	2	0.18865	E1-E2_ATPase	uncharacterized protein Dsimw501_GD19388, isoform F
Drosophila simulans	NT_479536.1	5690691	-	gene9668	725	AAG=>AGG	242	K=>R	2	0.52085	Neur_chan_LBD	uncharacterized protein Dsimw501_GD19310, isoform R
Drosophila simulans	NT_479536.1	6197803	+	gene9716	3017	GAG=>GGG	1006	E=>G	2	0.683	NA	uncharacterized protein Dsimw501_GD20123
Drosophila simulans	NT_479536.1	6198464	+	gene9716	3517	ACC=>GCC	1173	T=>A	2	0.37285	NA	uncharacterized protein Dsimw501_GD20123
Drosophila simulans	NT_479536.1	6198620	+	gene9716	3673	ATT=>GTT	1225	I=>V	2	0.1119	NA	uncharacterized protein Dsimw501_GD20123
Drosophila simulans	NT_479536.1	6205676	+	gene9716	8848	ACC=>GCC	2950	T=>A	2	0.132	NA	uncharacterized protein Dsimw501_GD20123
Drosophila simulans	NT_479536.1	6205679	+	gene9716	8851	AAT=>GAT	2951	N=>D	2	0.37795	NA	uncharacterized protein Dsimw501_GD20123
Drosophila simulans	NT_479536.1	6205680	+	gene9716	8852	AAT=>AGT	2951	N=>S	2	0.25155	NA	uncharacterized protein Dsimw501_GD20123
Drosophila simulans	NT_479536.1	6461071	-	gene9753	1489	ACA=>GCA	497	T=>A	2	0.19405	CUB	uncharacterized protein Dsimw501_GD19260, isoform B
Drosophila simulans	NT_479536.1	6523667	-	gene9758	533	AAG=>AGG	178	K=>R	2	0.257	BAR	endophilin A, isoform A
Drosophila simulans	NT_479536.1	6523791	-	gene9758	409	AAG=>GAG	137	K=>E	2	0.3486	BAR	endophilin A, isoform A
Drosophila simulans	NT_479536.1	6523814	-	gene9758	386	AAG=>AGG	129	K=>R	2	0.37455	BAR	endophilin A, isoform A
Drosophila simulans	NT_479536.1	7558650	+	gene9875	5657	AAC=>AGC	1886	N=>S	2	0.1676	NA	uncharacterized protein Dsimw501_GD20205, isoform C
Drosophila simulans	NT_479536.1	7558872	+	gene9875	5879	AAA=>AGA	1960	K=>R	2	0.2548	NA	uncharacterized protein Dsimw501_GD20205, isoform C
Drosophila simulans	NT_479536.1	7672155	+	gene9894	7505	AAG=>AGG	2502	K=>R	2	0.2188	NA	LOW QUALITY PROTEIN: uncharacterized protein Dsimw501_GD20215
Drosophila simulans	NT_479536.1	8326331	+	gene9990	1991	GAG=>GGG	664	E=>G	2	0.11225	Filamin	uncharacterized protein Dsimw501_GD20251, isoform E
Drosophila simulans	NT_479536.1	9328754	+	gene10117	859	ACC=>GCC	287	T=>A	2	0.23725	NA	uncharacterized protein Dsimw501_GD20308, isoform L
Drosophila simulans	NT_479536.1	9328757	+	gene10117	862	ACA=>GCA	288	T=>A	2	0.1166	NA	uncharacterized protein Dsimw501_GD20308, isoform L
Drosophila simulans	NT_479536.1	9328760	+	gene10117	865	AAC=>GAC	289	N=>D	2	0.1236	NA	uncharacterized protein Dsimw501_GD20308, isoform L
Drosophila simulans	NT_479536.1	9989902	-	gene10195	1193	AAG=>AGG	398	K=>R	2	0.1827	NA	LOW QUALITY PROTEIN: uncharacterized protein Dsimw501_GD19023
Drosophila simulans	NT_479536.1	9989953	-	gene10195	1142	AAG=>AGG	381	K=>R	2	0.1439	NA	LOW QUALITY PROTEIN: uncharacterized protein Dsimw501_GD19023
Drosophila simulans	NT_479536.1	10003603	-	gene10197	5104	ACC=>GCC	1702	T=>A	2	0.8171	NA	uncharacterized protein Dsimw501_GD19022
Drosophila simulans	NT_479536.1	10014679	-	gene10197	2879	CAG=>CGG	960	Q=>R	2	0.67835	NA	uncharacterized protein Dsimw501_GD19022
Drosophila simulans	NT_479536.1	10015916	-	gene10197	2237	AAG=>AGG	746	K=>R	2	0.5035	NA	uncharacterized protein Dsimw501_GD19022
Drosophila simulans	NT_479536.1	10106489	-	gene10228	1793	AAG=>AGG	598	K=>R	2	0.17365	Tropomyosin	uncharacterized protein Dsimw501_GD19006, isoform E
Drosophila simulans	NT_479536.1	10106501	-	gene10228	1781	GAG=>GGG	594	E=>G	2	0.2623	Tropomyosin	uncharacterized protein Dsimw501_GD19006, isoform E
Drosophila simulans	NT_479536.1	10187276	+	gene10250	2615	AAG=>AGG	872	K=>R	2	0.11145	NA	uncharacterized protein Dsimw501_GD20375, isoform B
Drosophila simulans	NT_479536.1	12815135	+	gene10573	2018	AAG=>AGG	673	K=>R	2	0.23635	7tm_1	uncharacterized protein Dsimw501_GD20558, isoform B
Drosophila simulans	NT_479536.1	12815143	+	gene10573	2026	AAA=>GAA	676	K=>E	2	0.27775	7tm_1	uncharacterized protein Dsimw501_GD20558, isoform B
Drosophila simulans	NT_479536.1	12815144	+	gene10573	2027	AAA=>AGA	676	K=>R	2	0.2625	7tm_1	uncharacterized protein Dsimw501_GD20558, isoform B
Drosophila simulans	NT_479536.1	12815663	+	gene10573	2546	TAC=>TGC	849	Y=>C	2	0.85715	7tm_1	uncharacterized protein Dsimw501_GD20558, isoform B
Drosophila simulans	NT_479536.1	14990115	-	gene10884	5182	AGT=>GGT	1728	S=>G	2	0.66315	NA	uncharacterized protein Dsimw501_GD18677, isoform G
Drosophila simulans	NT_479536.1	15028029	-	gene10888	148	AGC=>GGC	50	S=>G	2	0.71665	NA	LOW QUALITY PROTEIN: uncharacterized protein Dsimw501_GD18673
Drosophila simulans	NT_479536.1	15439637	-	gene10953	536	TAG=>TGG	179	U=>W	2	0.2485	NA	uncharacterized protein Dmel_CG8481, isoform B
Drosophila simulans	NT_479536.1	19217697	+	gene11518	1621	AAG=>GAG	541	K=>E	2	0.26655	NA	uncharacterized protein Dsimw501_GD21041, isoform B
Drosophila simulans	NT_479536.1	19669275	+	gene11601	4415	TAC=>TGC	1472	Y=>C	2	0.29585	Laminin_G_1	uncharacterized protein Dsimw501_GD21088, isoform F
Drosophila simulans	NT_479536.1	21288404	+	gene11883	1597	ACT=>GCT	533	T=>A	2	0.9775	NA	bride of sevenless
Drosophila simulans	NT_479536.1	22919820	+	gene12094	3295	AGC=>GGC	1099	S=>G	2	0.39685	NA	uncharacterized protein Dsimw501_GD21344, isoform B
Drosophila simulans	NT_479536.1	22920013	+	gene12094	3488	AAC=>AGC	1163	N=>S	2	0.1631	NA	uncharacterized protein Dsimw501_GD21344, isoform B
Drosophila simulans	NT_479536.1	22923777	+	gene12094	6860	AAG=>AGG	2287	K=>R	2	0.35	NA	uncharacterized protein Dsimw501_GD21344, isoform B
Drosophila simulans	NT_479536.1	22923894	+	gene12094	6977	AAC=>AGC	2326	N=>S	2	0.84595	NA	uncharacterized protein Dsimw501_GD21344, isoform B
Drosophila simulans	NT_479536.1	22925173	+	gene12094	8201	GAG=>GGG	2734	E=>G	2	0.68315	NA	uncharacterized protein Dsimw501_GD21344, isoform B
Drosophila simulans	NT_479536.1	22925341	+	gene12094	8369	CAG=>CGG	2790	Q=>R	2	0.9762	NA	uncharacterized protein Dsimw501_GD21344, isoform B
Drosophila simulans	NT_479536.1	22925512	+	gene12094	8540	AAG=>AGG	2847	K=>R	2	0.57515	NA	uncharacterized protein Dsimw501_GD21344, isoform B
Drosophila simulans	NT_479536.1	22925679	+	gene12094	8707	ACC=>GCC	2903	T=>A	2	0.2074	NA	uncharacterized protein Dsimw501_GD21344, isoform B
Drosophila simulans	NT_479536.1	22926744	+	gene12094	9307	AGC=>GGC	3103	S=>G	2	0.29365	NA	uncharacterized protein Dsimw501_GD21344, isoform B
Drosophila simulans	NT_479536.1	22926862	+	gene12094	9425	GAG=>GGG	3142	E=>G	2	0.56665	NA	uncharacterized protein Dsimw501_GD21344, isoform B
Drosophila simulans	NT_479536.1	23163871	-	gene12123	1238	AAG=>AGG	413	K=>R	2	0.2315	PWWP	uncharacterized protein Dsimw501_GD18047
Drosophila simulans	NT_479536.1	23802286	-	gene12161	428	AAG=>AGG	143	K=>R	2	0.2191	NOA36	GM16284
Drosophila simulans	NT_479536.1	26707151	-	gene12559	502	AAT=>GAT	168	N=>D	2	0.12025	NA	uncharacterized protein Dsimw501_GD15071, isoform B
Drosophila simulans	NW_015498870.1	30719	-	gene15113	2492	CAG=>CGG	831	Q=>R	2	0.15715	NA	uncharacterized protein Dsimw501_GD17147, isoform B
Drosophila simulans	NW_015499970.1	487	-	gene15160	918	ATA=>ATG	306	I=>M	2	0.25325	NA	uncharacterized protein Dsimw501_GD28304
Drosophila simulans	NW_015499970.1	572	-	gene15160	833	AAG=>AGG	278	K=>R	2	0.4762	NA	uncharacterized protein Dsimw501_GD28304
Acromyrmex echinatior	scaffold104	430314	+	Aech_17761	4654	AGT=>GGT	1552	S=>G	3	0.811833	NA	Inositol hexakisphosphate and diphosphoinositol-pentakisphosphate kinase
Acromyrmex echinatior	scaffold127	105943	-	Aech_12919	5873	AAG=>AGG	1958	K=>R	3	0.150633	NA	PREDICTED: CCR4-NOT transcription complex subunit 1 isoform X1
Acromyrmex echinatior	scaffold135	1924306	-	Aech_02927	1832	TAC=>TGC	611	Y=>C	3	0.503	PH	Calcium-dependent secretion activator
Acromyrmex echinatior	scaffold135	1925000	-	Aech_02927	1241	CAG=>CGG	414	Q=>R	2	0.5	NA	Calcium-dependent secretion activator
Acromyrmex echinatior	scaffold135	1925020	-	Aech_02927	1221	ATA=>ATG	407	I=>M	2	0.3693	NA	Calcium-dependent secretion activator
Acromyrmex echinatior	scaffold135	1925400	-	Aech_02927	1004	AAC=>AGC	335	N=>S	3	0.8492	NA	Calcium-dependent secretion activator
Acromyrmex echinatior	scaffold135	1925581	-	Aech_02927	823	ACG=>GCG	275	T=>A	3	0.2243	NA	Calcium-dependent secretion activator
Acromyrmex echinatior	scaffold135	1925611	-	Aech_02927	793	ATC=>GTC	265	I=>V	2	0.20835	NA	Calcium-dependent secretion activator
Acromyrmex echinatior	scaffold142	985313	+	Aech_17635	770	CAC=>CGC	257	H=>R	3	0.682133	NA	PREDICTED: TAR DNA-binding protein 43 isoform X2
Acromyrmex echinatior	scaffold142	985721	+	Aech_17635	1178	TAT=>TGT	393	Y=>C	3	0.232267	NA	PREDICTED: TAR DNA-binding protein 43 isoform X2
Acromyrmex echinatior	scaffold142	1034231	-	Aech_02488	2114	GAC=>GGC	705	D=>G	3	0.388867	NA	PHD and RING finger domain-containing protein 1
Acromyrmex echinatior	scaffold142	1034339	-	Aech_02488	2006	CAC=>CGC	669	H=>R	3	0.732767	NA	PHD and RING finger domain-containing protein 1
Acromyrmex echinatior	scaffold142	1034457	-	Aech_02488	1888	AGC=>GGC	630	S=>G	3	0.466667	NA	PHD and RING finger domain-containing protein 1
Acromyrmex echinatior	scaffold142	1034516	-	Aech_02488	1829	CAG=>CGG	610	Q=>R	2	0.42265	NA	PHD and RING finger domain-containing protein 1
Acromyrmex echinatior	scaffold1539	1352	-	Aech_16948	905	GAT=>GGT	302	D=>G	3	0.177067	NA	Putative RNA-binding protein Luc7-like 2
Acromyrmex echinatior	scaffold1539	1428	-	Aech_16948	829	AGA=>GGA	277	R=>G	3	0.1487	NA	Putative RNA-binding protein Luc7-like 2
Acromyrmex echinatior	scaffold166	207669	-	Aech_14579	40	AGC=>GGC	14	S=>G	2	0.23845	NA	hypothetical protein ALC53_13678, partial
Acromyrmex echinatior	scaffold18	339063	-	Aech_08485	1295	AAG=>AGG	432	K=>R	3	0.850833	NA	PREDICTED: zinc finger protein 248-like isoform X1
Acromyrmex echinatior	scaffold21	269271	-	Aech_10515	32	CAG=>CGG	11	Q=>R	3	0.3525	NA	hypothetical protein G5I_03704
Acromyrmex echinatior	scaffold21	269281	-	Aech_10515	22	ACA=>GCA	8	T=>A	3	0.3889	NA	hypothetical protein G5I_03704
Acromyrmex echinatior	scaffold232	2390331	-	Aech_02209	53	AAG=>AGG	18	K=>R	3	0.139267	NA	hypothetical protein G5I_04345
Acromyrmex echinatior	scaffold237	553446	-	Aech_09984	7598	AAT=>AGT	2533	N=>S	3	0.158733	I_LWEQ	Talin-1
Acromyrmex echinatior	scaffold237	553549	-	Aech_09984	7495	ACG=>GCG	2499	T=>A	3	0.135167	I_LWEQ	Talin-1
Acromyrmex echinatior	scaffold244	1470694	-	Aech_01235	509	CAG=>CGG	170	Q=>R	3	0.7111	NA	hypothetical protein ALC53_05989
Acromyrmex echinatior	scaffold29	31521	+	Aech_07156	812	GAG=>GGG	271	E=>G	3	0.462067	NA	UPF0430 protein
Acromyrmex echinatior	scaffold299	264080	-	Aech_12043	4995	ATA=>ATG	1665	I=>M	3	0.483333	NA	Neurobeachin
Acromyrmex echinatior	scaffold300	113918	-	Aech_13253	6085	ACG=>GCG	2029	T=>A	3	0.160533	NA	Nucleoprotein TPR
Acromyrmex echinatior	scaffold315	1438365	-	Aech_05229	562	AGT=>GGT	188	S=>G	3	0.444433	NA	neurocalcin homolog
Acromyrmex echinatior	scaffold315	1438376	-	Aech_05229	551	CAG=>CGG	184	Q=>R	3	0.220233	NA	neurocalcin homolog
Acromyrmex echinatior	scaffold344	393117	-	Aech_04762	577	ATC=>GTC	193	I=>V	3	0.968167	Ion_trans	Potassium voltage-gated channel protein Shab
Acromyrmex echinatior	scaffold344	393179	-	Aech_04762	515	TAC=>TGC	172	Y=>C	3	0.862967	Ion_trans	Potassium voltage-gated channel protein Shab
Acromyrmex echinatior	scaffold353	115252	+	Aech_15054	2515	AAT=>GAT	839	N=>D	2	0.45835	NA	Zinc finger protein 569, partial
Acromyrmex echinatior	scaffold353	115253	+	Aech_15054	2516	AAT=>AGT	839	N=>S	3	0.55	NA	Zinc finger protein 569, partial
Acromyrmex echinatior	scaffold43	137049	-	Aech_09673	7151	AAG=>AGG	2384	K=>R	3	0.380267	NA	Chromodomain-helicase-DNA-binding protein 7
Acromyrmex echinatior	scaffold465	339804	+	Aech_17865	853	AAC=>GAC	285	N=>D	3	0.115867	Neur_chan_memb	PREDICTED: gamma-aminobutyric acid receptor subunit beta isoform X2
Acromyrmex echinatior	scaffold482	1475296	+	Aech_04260	788	AAC=>AGC	263	N=>S	3	0.683833	Sugar_tr	Glucose transporter type 1
Acromyrmex echinatior	scaffold482	1475490	+	Aech_04260	982	ACG=>GCG	328	T=>A	3	0.324267	Sugar_tr	Glucose transporter type 1
Acromyrmex echinatior	scaffold482	2071385	+	Aech_04294	2980	AGT=>GGT	994	S=>G	3	0.425	NA	PREDICTED: tyrosine-protein kinase Abl isoform X1
Acromyrmex echinatior	scaffold482	2071770	+	Aech_04294	3365	AAC=>AGC	1122	N=>S	3	0.244667	NA	PREDICTED: tyrosine-protein kinase Abl isoform X1
Acromyrmex echinatior	scaffold520	1265757	-	Aech_10328	5306	AAT=>AGT	1769	N=>S	3	0.905567	Ion_trans	Voltage-dependent T-type calcium channel subunit alpha-1G
Acromyrmex echinatior	scaffold568	853205	-	Aech_09102	1892	GAG=>GGG	631	E=>G	3	0.200433	Spectrin	Spectrin beta chain
Acromyrmex echinatior	scaffold587	10989	-	Aech_16325	263	AAT=>AGT	88	N=>S	3	0.345233	NA	hypothetical protein G5I_11876
Acromyrmex echinatior	scaffold587	10990	-	Aech_16325	262	AAT=>GAT	88	N=>D	3	0.3512	NA	hypothetical protein G5I_11876
Acromyrmex echinatior	scaffold620	51823	+	Aech_15914	692	AAA=>AGA	231	K=>R	3	0.327767	NA	hypothetical protein ALC60_02825, partial
Acromyrmex echinatior	scaffold620	51825	+	Aech_15914	694	ACT=>GCT	232	T=>A	3	0.75	NA	hypothetical protein ALC60_02825, partial
Acromyrmex echinatior	scaffold663	306459	-	Aech_10467	1165	ACC=>GCC	389	T=>A	3	0.217333	NA	hypothetical protein ALC53_02215
Acromyrmex echinatior	scaffold7	3505057	+	Aech_01796	67	ATC=>GTC	23	I=>V	3	0.480933	TipE	Protein tipE
Acromyrmex echinatior	scaffold7	3505066	+	Aech_01796	76	AGC=>GGC	26	S=>G	3	0.626367	TipE	Protein tipE
Acromyrmex echinatior	scaffold7	3507456	+	Aech_01796	331	AGA=>GGA	111	R=>G	3	0.6375	TipE	Protein tipE
Acromyrmex echinatior	scaffold763	13103	-	Aech_12422	146	CAC=>CGC	49	H=>R	3	0.620033	QVR	Histidine decarboxylase
Acromyrmex echinatior	scaffold763	13119	-	Aech_12422	130	AGT=>GGT	44	S=>G	3	0.798733	QVR	Histidine decarboxylase
Acromyrmex echinatior	scaffold788	13426	-	Aech_11951	4064	TAC=>TGC	1355	Y=>C	2	0.1968	NA	Zinc finger protein 40
Acromyrmex echinatior	scaffold788	191167	-	Aech_11955	638	GAT=>GGT	213	D=>G	3	0.6389	Myosin_head	Myosin-Va
Acromyrmex echinatior	scaffold874	129948	-	Aech_13166	475	ACT=>GCT	159	T=>A	3	0.766667	Neur_chan_LBD	Neuronal acetylcholine receptor subunit alpha-7
Acromyrmex echinatior	scaffold874	129955	-	Aech_13166	468	ATA=>ATG	156	I=>M	3	0.8201	Neur_chan_LBD	Neuronal acetylcholine receptor subunit alpha-7
Acromyrmex echinatior	scaffold874	130008	-	Aech_13166	415	AAC=>GAC	139	N=>D	3	0.8143	Neur_chan_LBD	Neuronal acetylcholine receptor subunit alpha-7
Acromyrmex echinatior	scaffold89	803442	+	Aech_02313	2854	AAC=>GAC	952	N=>D	3	0.1389	PEHE	PREDICTED: KAT8 regulatory NSL complex subunit 1
Acromyrmex echinatior	scaffold89	803485	+	Aech_02313	2897	CAG=>CGG	966	Q=>R	3	0.4122	PEHE	PREDICTED: KAT8 regulatory NSL complex subunit 1
Acromyrmex echinatior	scaffold89	803491	+	Aech_02313	2903	CAG=>CGG	968	Q=>R	3	0.4211	PEHE	PREDICTED: KAT8 regulatory NSL complex subunit 1
Acromyrmex echinatior	scaffold90	580768	+	Aech_11378	1360	ATC=>GTC	454	I=>V	3	0.599067	NA	PREDICTED: uncharacterized protein LOC105153664
Acromyrmex echinatior	scaffold96	847564	+	Aech_07640	3123	ATA=>ATG	1041	I=>M	3	0.854933	NA	PREDICTED: MATH and LRR domain-containing protein PFE0570w
Acromyrmex echinatior	scaffold970	63374	+	Aech_17856	2623	AGT=>GGT	875	S=>G	3	0.203833	NA	putative E3 ubiquitin-protein ligase TRIP12
Crassostrea gigas	scaffold100	681240	-	CGI_10026448	12656	AAT=>AGT	4219	N=>S	3	0.308567	Dynein_heavy	Dynein heavy chain 1, axonemal
Crassostrea gigas	scaffold1423	114483	+	CGI_10025412	781	AGA=>GGA	261	R=>G	3	0.183433	NA	hypothetical protein CGI_10025412
Crassostrea gigas	scaffold1447	306057	-	CGI_10013830	1762	AAG=>GAG	588	K=>E	3	0.446933	Plexin_cytopl	Plexin-A4
Crassostrea gigas	scaffold1447	306060	-	CGI_10013830	1759	AAT=>GAT	587	N=>D	3	0.4104	Plexin_cytopl	Plexin-A4
Crassostrea gigas	scaffold1447	306069	-	CGI_10013830	1750	AAT=>GAT	584	N=>D	3	0.302367	Plexin_cytopl	Plexin-A4
Crassostrea gigas	scaffold150	627474	+	CGI_10028616	505	AAG=>GAG	169	K=>E	3	0.784767	NA	Zinc finger protein rotund
Crassostrea gigas	scaffold150	627697	+	CGI_10028616	728	AAT=>AGT	243	N=>S	3	0.9041	zf-C2H2	Zinc finger protein rotund
Crassostrea gigas	scaffold150	1192937	+	CGI_10028658	1301	TAT=>TGT	434	Y=>C	2	0.2473	ABC2_membrane	PREDICTED: ATP-binding cassette sub-family G member 5
Crassostrea gigas	scaffold1797	1299	+	CGI_10002881	353	GAA=>GGA	118	E=>G	2	0.84165	NA	Neuroglian
Crassostrea gigas	scaffold1888	86368	-	CGI_10013295	49	AGA=>GGA	17	R=>G	3	0.1954	NA	Chaperone activity of bc1 complex-like, mitochondrial
Crassostrea gigas	scaffold210	78152	+	CGI_10015882	291	ATA=>ATG	97	I=>M	3	0.112467	NA	Double-stranded RNA-binding protein Staufen-like protein 2
Crassostrea gigas	scaffold241	606322	-	CGI_10025114	1403	TAT=>TGT	468	Y=>C	2	0.50755	NA	hypothetical protein CGI_10025114
Crassostrea gigas	scaffold378	21092	-	CGI_10017630	1280	TAC=>TGC	427	Y=>C	3	0.692	NA	Signal transducer and activator of transcription 5A
Crassostrea gigas	scaffold410	160718	-	CGI_10020622	1237	AGC=>GGC	413	S=>G	3	0.921867	NA	PREDICTED: cilia- and flagella-associated protein 100
Crassostrea gigas	scaffold410	160723	-	CGI_10020622	1232	AAC=>AGC	411	N=>S	3	0.504133	NA	PREDICTED: cilia- and flagella-associated protein 100
Crassostrea gigas	scaffold42450	39748	-	CGI_10006897	1852	ATG=>GTG	618	M=>V	3	0.474733	NA	PREDICTED: myosin-11 isoform X1
Crassostrea gigas	scaffold42450	39752	-	CGI_10006897	1848	ATA=>ATG	616	I=>M	3	0.313267	NA	PREDICTED: myosin-11 isoform X1
Crassostrea gigas	scaffold43616	141990	+	CGI_10011423	907	AGC=>GGC	303	S=>G	3	0.128333	NA	Cyclin-I
Crassostrea gigas	scaffold67	363429	+	CGI_10018272	2852	TAG=>TGG	951	U=>W	2	0.15975	NA	X-linked retinitis pigmentosa GTPase regulator
Crassostrea gigas	scaffold678	413904	-	CGI_10026357	2173	AGT=>GGT	725	S=>G	2	0.22895	NA	WD repeat-containing protein 63
Crassostrea gigas	scaffold678	413916	-	CGI_10026357	2161	AGG=>GGG	721	R=>G	2	0.16615	NA	WD repeat-containing protein 63
Crassostrea gigas	scaffold678	413918	-	CGI_10026357	2159	AAG=>AGG	720	K=>R	3	0.1612	NA	WD repeat-containing protein 63
Crassostrea gigas	scaffold698	458473	-	CGI_10020752	1543	AGT=>GGT	515	S=>G	3	0.207567	NA	Dicer-like protein 2
Crassostrea gigas	scaffold698	458496	-	CGI_10020752	1520	AAG=>AGG	507	K=>R	3	0.367433	NA	Dicer-like protein 2
Crassostrea gigas	scaffold914	373513	-	CGI_10018889	1582	AGG=>GGG	528	R=>G	3	0.272867	NA	Synaptic vesicle 2-related protein
Aplysia californica	scaffold00001	2423453	-	gene69	10616	AAG=>AGG	3539	K=>R	3	0.155333	NA	PREDICTED: dynein heavy chain 5, axonemal-like
Aplysia californica	scaffold00006	2001190	+	gene524	769	AGC=>GGC	257	S=>G	2	0.21965	Glyco_hydro_59	PREDICTED: galactocerebrosidase-like
Aplysia californica	scaffold00019	28505	+	gene1303	638	AAG=>AGG	213	K=>R	2	0.19695	Myosin_head	PREDICTED: unconventional myosin-VI-like
Aplysia californica	scaffold00019	36823	+	gene1303	1363	AGC=>GGC	455	S=>G	3	0.406967	Myosin_head	PREDICTED: unconventional myosin-VI-like
Aplysia californica	scaffold00021	1259460	+	gene1453	596	AAG=>AGG	199	K=>R	3	0.285333	NA	PREDICTED: cyclin-K-like
Aplysia californica	scaffold00021	1267404	+	gene1453	1691	AAG=>AGG	564	K=>R	2	0.1762	NA	PREDICTED: cyclin-K-like
Aplysia californica	scaffold00030	1984232	-	gene2003	446	AAC=>AGC	149	N=>S	2	0.18005	Glycogen_syn	PREDICTED: glycogen [starch] synthase-like
Aplysia californica	scaffold00031	590283	-	gene2017	12313	AGC=>GGC	4105	S=>G	3	0.6182	Dynein_heavy	PREDICTED: dynein heavy chain 10, axonemal-like
Aplysia californica	scaffold00031	594355	-	gene2017	11606	AAG=>AGG	3869	K=>R	3	0.743933	NA	PREDICTED: dynein heavy chain 10, axonemal-like
Aplysia californica	scaffold00052	144966	+	gene3039	1352	AAG=>AGG	451	K=>R	2	0.1703	NA	PREDICTED: uncharacterized protein LOC101859156 isoform X1
Aplysia californica	scaffold00150	562130	+	gene6724	7145	GAA=>GGA	2382	E=>G	2	0.1984	AAA_8	PREDICTED: dynein heavy chain 3, axonemal-like
Aplysia californica	scaffold00161	286003	+	gene7093	5215	ATC=>GTC	1739	I=>V	3	0.238867	NA	PREDICTED: dynein beta chain, ciliary-like
Aplysia californica	scaffold00161	321043	+	gene7093	11920	AGC=>GGC	3974	S=>G	3	0.256067	Dynein_heavy	PREDICTED: dynein beta chain, ciliary-like
Aplysia californica	scaffold00173	200366	-	gene7484	272	AAG=>AGG	91	K=>R	2	0.21705	CH	Unknown;
Aplysia californica	scaffold00176	871339	+	gene7589	1637	CAG=>CGG	546	Q=>R	3	0.517467	PP-binding	PREDICTED: L-aminoadipate-semialdehyde dehydrogenase-like
Aplysia californica	scaffold00211	846773	+	gene8558	2663	AAG=>AGG	888	K=>R	3	0.408533	AP3B1_C	PREDICTED: AP-3 complex subunit beta-2-like isoform X1
Aplysia californica	scaffold00239	876209	-	gene9274	383	GAA=>GGA	128	E=>G	2	0.2194	NA	PREDICTED: uncharacterized protein LOC101852414 isoform X1
Aplysia californica	scaffold00243	116712	-	gene9357	1453	AGC=>GGC	485	S=>G	2	0.2019	GLTP	PREDICTED: pleckstrin homology domain-containing family A member 8-like
Aplysia californica	scaffold00270	390222	-	gene10062	419	AAG=>AGG	140	K=>R	3	0.624567	NA	PREDICTED: uncharacterized protein LOC101845779
Aplysia californica	scaffold00316	491303	+	gene11032	545	CAG=>CGG	182	Q=>R	2	0.5533	NA	PREDICTED: pre-mRNA-processing factor 40 homolog A-like isoform X1
Aplysia californica	scaffold00334	399942	+	gene11391	1303	AGT=>GGT	435	S=>G	3	0.113367	Fucosidase_C	PREDICTED: alpha-L-fucosidase-like
Aplysia californica	scaffold00358	52247	+	gene11719	862	AGA=>GGA	288	R=>G	3	0.561733	NA	PREDICTED: protein boule-like
Aplysia californica	scaffold00380	247255	+	gene12155	1991	AAG=>AGG	664	K=>R	2	0.52275	DHC_N1	PREDICTED: dynein heavy chain 5, axonemal-like
Aplysia californica	scaffold00421	694995	-	gene12928	227	AAG=>AGG	76	K=>R	2	0.28335	DUF4600	PREDICTED: coiled-coil domain-containing protein 169-like isoform X1
Aplysia californica	scaffold00460	441735	+	gene13566	1457	TAT=>TGT	486	Y=>C	3	0.817467	NA	PREDICTED: WD repeat-containing protein KIAA1875-like isoform X1
Aplysia californica	scaffold00460	441777	+	gene13566	1499	AAC=>AGC	500	N=>S	3	0.7638	NA	PREDICTED: WD repeat-containing protein KIAA1875-like isoform X1
Aplysia californica	scaffold00460	441782	+	gene13566	1504	ATT=>GTT	502	I=>V	3	0.681767	NA	PREDICTED: WD repeat-containing protein KIAA1875-like isoform X1
Aplysia californica	scaffold00502	504551	+	gene14156	857	CAG=>CGG	286	Q=>R	3	0.1638	NA	PREDICTED: splicing factor 3B subunit 2-like isoform X1
Aplysia californica	scaffold00551	377742	-	gene14811	232	AGC=>GGC	78	S=>G	3	0.302	CAP_C	Unknown;
Aplysia californica	scaffold00602	106315	-	gene15427	1856	AAT=>AGT	619	N=>S	2	0.1332	NA	PREDICTED: uncharacterized protein LOC101862447
Aplysia californica	scaffold00626	384125	-	gene15687	1192	AGT=>GGT	398	S=>G	3	0.4325	NA	Unknown;
Aplysia californica	scaffold00626	384184	-	gene15687	1133	AAA=>AGA	378	K=>R	3	0.607333	NA	Unknown;
Aplysia californica	scaffold00626	384238	-	gene15687	1079	AAG=>AGG	360	K=>R	3	0.749233	NA	Unknown;
Aplysia californica	scaffold00626	384292	-	gene15687	1025	CAG=>CGG	342	Q=>R	3	0.779933	NA	Unknown;
Aplysia californica	scaffold00626	414808	-	gene15687	506	AAG=>AGG	169	K=>R	3	0.654733	zf-C2H2	Unknown;
Aplysia californica	scaffold00626	414853	-	gene15687	461	TAT=>TGT	154	Y=>C	3	0.479933	zf-C2H2	Unknown;
Aplysia californica	scaffold00626	414862	-	gene15687	452	AAC=>AGC	151	N=>S	3	0.431233	zf-C2H2	Unknown;
Aplysia californica	scaffold00626	463959	-	gene15687	47	GAC=>GGC	16	D=>G	3	0.455033	NA	Unknown;
Aplysia californica	scaffold00627	88459	+	gene15690	1088	AAG=>AGG	363	K=>R	3	0.107067	NA	PREDICTED: tyramine beta-hydroxylase-like
Aplysia californica	scaffold00731	111806	+	gene16748	3274	AGA=>GGA	1092	R=>G	3	0.4021	NA	PREDICTED: fibroin heavy chain-like isoform X1
Aplysia californica	scaffold01035	75747	-	gene18943	2541	ATA=>ATG	847	I=>M	3	0.619833	Dynein_heavy	PREDICTED: dynein heavy chain 6, axonemal-like
Aplysia californica	scaffold01203	28398	+	gene19759	2648	AAG=>AGG	883	K=>R	3	0.304333	DHC_N2	PREDICTED: dynein heavy chain 7, axonemal-like
Octopus bimaculoides	KQ415659	529941	+	Ocbimv22028255m.g	1870	AAA=>GAA	624	K=>E	4	0.7919	NA	PREDICTED: long-chain-fatty-acid--CoA ligase 4-like
Octopus bimaculoides	KQ415659	1974725	+	Ocbimv22028273m.g	544	ACG=>GCG	182	T=>A	4	0.3259	NA	hypothetical protein OCBIM_22028273mg
Octopus bimaculoides	KQ415659	1992595	+	Ocbimv22028273m.g	2428	ACC=>GCC	810	T=>A	3	0.180967	NA	hypothetical protein OCBIM_22028273mg
Octopus bimaculoides	KQ415669	558266	-	Ocbimv22010616m.g	1214	CAG=>CGG	405	Q=>R	4	0.16015	NA	PREDICTED: uncharacterized protein LOC106868423 isoform X2
Octopus bimaculoides	KQ415669	558273	-	Ocbimv22010616m.g	1207	AGG=>GGG	403	R=>G	4	0.495825	NA	PREDICTED: uncharacterized protein LOC106868423 isoform X2
Octopus bimaculoides	KQ415669	558284	-	Ocbimv22010616m.g	1196	CAC=>CGC	399	H=>R	4	0.1481	NA	PREDICTED: uncharacterized protein LOC106868423 isoform X2
Octopus bimaculoides	KQ415669	558492	-	Ocbimv22010616m.g	988	AGG=>GGG	330	R=>G	4	0.839975	NA	PREDICTED: uncharacterized protein LOC106868423 isoform X2
Octopus bimaculoides	KQ415669	558495	-	Ocbimv22010616m.g	985	ACG=>GCG	329	T=>A	4	0.664025	NA	PREDICTED: uncharacterized protein LOC106868423 isoform X2
Octopus bimaculoides	KQ415669	558554	-	Ocbimv22010616m.g	926	AAG=>AGG	309	K=>R	4	0.654025	NA	PREDICTED: uncharacterized protein LOC106868423 isoform X2
Octopus bimaculoides	KQ415669	558570	-	Ocbimv22010616m.g	910	ACC=>GCC	304	T=>A	4	0.17385	NA	PREDICTED: uncharacterized protein LOC106868423 isoform X2
Octopus bimaculoides	KQ415669	558617	-	Ocbimv22010616m.g	863	GAC=>GGC	288	D=>G	4	0.81715	NA	PREDICTED: uncharacterized protein LOC106868423 isoform X2
Octopus bimaculoides	KQ415669	558793	-	Ocbimv22010616m.g	687	ATA=>ATG	229	I=>M	4	0.685775	NA	PREDICTED: uncharacterized protein LOC106868423 isoform X2
Octopus bimaculoides	KQ415669	559194	-	Ocbimv22010616m.g	286	AGA=>GGA	96	R=>G	4	0.3351	NA	PREDICTED: uncharacterized protein LOC106868423 isoform X2
Octopus bimaculoides	KQ415669	559346	-	Ocbimv22010616m.g	134	CAA=>CGA	45	Q=>R	4	0.21525	NA	PREDICTED: uncharacterized protein LOC106868423 isoform X2
Octopus bimaculoides	KQ415669	559452	-	Ocbimv22010616m.g	28	AGG=>GGG	10	R=>G	4	0.89765	NA	PREDICTED: uncharacterized protein LOC106868423 isoform X2
Octopus bimaculoides	KQ415671	56484	+	Ocbimv22013044m.g	203	AAC=>AGC	68	N=>S	4	0.21485	NA	hypothetical protein OCBIM_22013044mg
Octopus bimaculoides	KQ415672	198407	-	Ocbimv22014059m.g	986	AAT=>AGT	329	N=>S	4	0.191175	NA	hypothetical protein OCBIM_22014059mg
Octopus bimaculoides	KQ415674	866997	-	Ocbimv22015374m.g	58	ACA=>GCA	20	T=>A	3	0.12675	Sulfotransfer_1	PREDICTED: uncharacterized protein LOC106870883
Octopus bimaculoides	KQ415674	866998	-	Ocbimv22015374m.g	57	ATA=>ATG	19	I=>M	4	0.162425	Sulfotransfer_1	PREDICTED: uncharacterized protein LOC106870883
Octopus bimaculoides	KQ415674	867000	-	Ocbimv22015374m.g	55	ATA=>GTA	19	I=>V	4	0.12635	Sulfotransfer_1	PREDICTED: uncharacterized protein LOC106870883
Octopus bimaculoides	KQ415678	320317	+	Ocbimv22016198m.g	443	AAA=>AGA	148	K=>R	2	0.5354	NA	hypothetical protein OCBIM_22016198mg, partial
Octopus bimaculoides	KQ415679	383722	-	Ocbimv22016351m.g	2771	AAA=>AGA	924	K=>R	2	0.4769	PDZ	hypothetical protein OCBIM_22016351mg
Octopus bimaculoides	KQ415679	394598	-	Ocbimv22016351m.g	1969	AAG=>GAG	657	K=>E	4	0.25425	NA	hypothetical protein OCBIM_22016351mg
Octopus bimaculoides	KQ415681	1332560	+	Ocbimv22017310m.g	49	AGA=>GGA	17	R=>G	4	0.473925	Y_phosphatase	PREDICTED: mucin-5AC-like
Octopus bimaculoides	KQ415681	1379002	+	Ocbimv22017310m.g	533	TAG=>TGG	178	U=>W	4	0.91405	NA	PREDICTED: mucin-5AC-like
Octopus bimaculoides	KQ415686	278396	+	Ocbimv22021167m.g	718	AAG=>GAG	240	K=>E	4	0.138425	NA	PREDICTED: uncharacterized protein LOC106872766
Octopus bimaculoides	KQ415686	531345	-	Ocbimv22021175m.g	1183	ATT=>GTT	395	I=>V	4	0.28305	NA	hypothetical protein OCBIM_22021175mg
Octopus bimaculoides	KQ415686	547635	-	Ocbimv22021175m.g	970	ATC=>GTC	324	I=>V	4	0.532425	C2	hypothetical protein OCBIM_22021175mg
Octopus bimaculoides	KQ415686	554700	-	Ocbimv22021175m.g	742	ATT=>GTT	248	I=>V	4	0.137825	C2	hypothetical protein OCBIM_22021175mg
Octopus bimaculoides	KQ415686	556281	-	Ocbimv22021175m.g	490	ATG=>GTG	164	M=>V	4	0.251175	C2	hypothetical protein OCBIM_22021175mg
Octopus bimaculoides	KQ415687	838154	-	Ocbimv22021831m.g	1868	CAG=>CGG	623	Q=>R	4	0.8144	Myosin_head	hypothetical protein OCBIM_22021831mg
Octopus bimaculoides	KQ415687	838188	-	Ocbimv22021831m.g	1834	ATT=>GTT	612	I=>V	4	0.476875	Myosin_head	hypothetical protein OCBIM_22021831mg
Octopus bimaculoides	KQ415687	887470	-	Ocbimv22021833m.g	206	TAT=>TGT	69	Y=>C	4	0.658125	Pkinase	hypothetical protein OCBIM_22021833mg
Octopus bimaculoides	KQ415687	1185837	-	Ocbimv22021848m.g	1416	ATA=>ATG	472	I=>M	4	0.5783	SCAI	hypothetical protein OCBIM_22021848mg
Octopus bimaculoides	KQ415687	1187283	-	Ocbimv22021848m.g	1294	AAG=>GAG	432	K=>E	4	0.155175	SCAI	hypothetical protein OCBIM_22021848mg
Octopus bimaculoides	KQ415687	1416374	-	Ocbimv22021852m.g	3311	AAG=>AGG	1104	K=>R	4	0.3799	NA	PREDICTED: large proline-rich protein BAG6-like isoform X1
Octopus bimaculoides	KQ415687	1418890	-	Ocbimv22021852m.g	2764	ATG=>GTG	922	M=>V	4	0.6583	NA	PREDICTED: large proline-rich protein BAG6-like isoform X1
Octopus bimaculoides	KQ415687	1420932	-	Ocbimv22021852m.g	2240	AAC=>AGC	747	N=>S	4	0.6345	NA	PREDICTED: large proline-rich protein BAG6-like isoform X1
Octopus bimaculoides	KQ415687	1420933	-	Ocbimv22021852m.g	2239	AAC=>GAC	747	N=>D	4	0.367925	NA	PREDICTED: large proline-rich protein BAG6-like isoform X1
Octopus bimaculoides	KQ415687	1421834	-	Ocbimv22021852m.g	1945	ACT=>GCT	649	T=>A	4	0.4577	NA	PREDICTED: large proline-rich protein BAG6-like isoform X1
Octopus bimaculoides	KQ415687	1422161	-	Ocbimv22021852m.g	1618	AGT=>GGT	540	S=>G	4	0.6291	NA	PREDICTED: large proline-rich protein BAG6-like isoform X1
Octopus bimaculoides	KQ415687	1423172	-	Ocbimv22021852m.g	1480	ATG=>GTG	494	M=>V	4	0.383325	NA	PREDICTED: large proline-rich protein BAG6-like isoform X1
Octopus bimaculoides	KQ415687	1515989	+	Ocbimv22021857m.g	3416	TAT=>TGT	1139	Y=>C	4	0.425575	NA	PREDICTED: PH-interacting protein-like
Octopus bimaculoides	KQ415687	1517469	+	Ocbimv22021857m.g	3826	AGT=>GGT	1276	S=>G	4	0.220025	NA	PREDICTED: PH-interacting protein-like
Octopus bimaculoides	KQ415687	1525364	+	Ocbimv22021857m.g	5615	AAT=>AGT	1872	N=>S	4	0.326725	NA	PREDICTED: PH-interacting protein-like
Octopus bimaculoides	KQ415693	389076	-	Ocbimv22024392m.g	347	AAC=>AGC	116	N=>S	4	0.71435	NA	hypothetical protein OCBIM_22024392mg
Octopus bimaculoides	KQ415694	135680	-	Ocbimv22025740m.g	11167	ACC=>GCC	3723	T=>A	4	0.226325	NA	PREDICTED: ubiquitin carboxyl-terminal hydrolase 34-like
Octopus bimaculoides	KQ415694	135689	-	Ocbimv22025740m.g	11158	ACC=>GCC	3720	T=>A	4	0.32925	NA	PREDICTED: ubiquitin carboxyl-terminal hydrolase 34-like
Octopus bimaculoides	KQ415694	136160	-	Ocbimv22025740m.g	10687	AAC=>GAC	3563	N=>D	4	0.326975	NA	PREDICTED: ubiquitin carboxyl-terminal hydrolase 34-like
Octopus bimaculoides	KQ415694	139391	-	Ocbimv22025740m.g	7456	AAA=>GAA	2486	K=>E	4	0.2934	NA	PREDICTED: ubiquitin carboxyl-terminal hydrolase 34-like
Octopus bimaculoides	KQ415694	139394	-	Ocbimv22025740m.g	7453	AGA=>GGA	2485	R=>G	4	0.512075	NA	PREDICTED: ubiquitin carboxyl-terminal hydrolase 34-like
Octopus bimaculoides	KQ415694	142538	-	Ocbimv22025740m.g	4309	AAC=>GAC	1437	N=>D	4	0.21865	NA	PREDICTED: ubiquitin carboxyl-terminal hydrolase 34-like
Octopus bimaculoides	KQ415694	143179	-	Ocbimv22025740m.g	3668	AAG=>AGG	1223	K=>R	4	0.4252	NA	PREDICTED: ubiquitin carboxyl-terminal hydrolase 34-like
Octopus bimaculoides	KQ415694	143180	-	Ocbimv22025740m.g	3667	AAG=>GAG	1223	K=>E	4	0.267625	NA	PREDICTED: ubiquitin carboxyl-terminal hydrolase 34-like
Octopus bimaculoides	KQ415694	143221	-	Ocbimv22025740m.g	3626	AAG=>AGG	1209	K=>R	4	0.7007	NA	PREDICTED: ubiquitin carboxyl-terminal hydrolase 34-like
Octopus bimaculoides	KQ415694	146368	-	Ocbimv22025740m.g	479	AAA=>AGA	160	K=>R	3	0.273	NA	PREDICTED: ubiquitin carboxyl-terminal hydrolase 34-like
Octopus bimaculoides	KQ415702	49410	+	Ocbimv22027489m.g	449	TAT=>TGT	150	Y=>C	2	0.19615	NA	PREDICTED: zinc metalloproteinase nas-39-like
Octopus bimaculoides	KQ415702	49427	+	Ocbimv22027489m.g	466	AGC=>GGC	156	S=>G	4	0.12235	NA	PREDICTED: zinc metalloproteinase nas-39-like
Octopus bimaculoides	KQ415714	59908	-	Ocbimv22029974m.g	1399	AGT=>GGT	467	S=>G	2	0.1797	NA	PREDICTED: T-box protein VegT-B-like isoform X2
Octopus bimaculoides	KQ415717	174459	+	Ocbimv22030275m.g	1162	AAG=>GAG	388	K=>E	4	0.47155	Homeobox	PREDICTED: LIM/homeobox protein Lhx9-like isoform X1
Octopus bimaculoides	KQ415722	77740	-	Ocbimv22031183m.g	1802	AAG=>AGG	601	K=>R	4	0.836025	NA	hypothetical protein OCBIM_22031183mg, partial
Octopus bimaculoides	KQ415722	77755	-	Ocbimv22031183m.g	1787	AAG=>AGG	596	K=>R	4	0.2572	NA	hypothetical protein OCBIM_22031183mg, partial
Octopus bimaculoides	KQ415722	79292	-	Ocbimv22031183m.g	250	ACG=>GCG	84	T=>A	4	0.917625	NA	hypothetical protein OCBIM_22031183mg, partial
Octopus bimaculoides	KQ415767	89154	+	Ocbimv22038790m.g	526	AGT=>GGT	176	S=>G	4	0.499625	MBD_C	hypothetical protein OCBIM_22038790mg
Octopus bimaculoides	KQ415768	608961	+	Ocbimv22038855m.g	33	ATA=>ATG	11	I=>M	4	0.53695	NA	hypothetical protein OCBIM_22038855mg
Octopus bimaculoides	KQ415773	211270	-	Ocbimv22039972m.g	172	ATT=>GTT	58	I=>V	4	0.52015	NA	hypothetical protein OCBIM_22039972mg
Octopus bimaculoides	KQ415775	345574	-	Ocbimv22000295m.g	338	TAC=>TGC	113	Y=>C	4	0.73585	NA	hypothetical protein OCBIM_22000295mg
Octopus bimaculoides	KQ415775	345625	-	Ocbimv22000295m.g	287	AAG=>AGG	96	K=>R	4	0.761175	NA	hypothetical protein OCBIM_22000295mg
Octopus bimaculoides	KQ415775	445264	-	Ocbimv22000298m.g	559	AGG=>GGG	187	R=>G	3	0.312633	Adaptin_N	hypothetical protein OCBIM_22000298mg
Octopus bimaculoides	KQ415776	231710	-	Ocbimv22000313m.g	3118	AGC=>GGC	1040	S=>G	4	0.447175	PDZ	PREDICTED: glutamate receptor-interacting protein 1-like isoform X10
Octopus bimaculoides	KQ415776	234444	-	Ocbimv22000313m.g	2650	AGG=>GGG	884	R=>G	4	0.4992	NA	PREDICTED: glutamate receptor-interacting protein 1-like isoform X10
Octopus bimaculoides	KQ415776	309231	-	Ocbimv22000313m.g	1319	TAT=>TGT	440	Y=>C	4	0.49105	PDZ	PREDICTED: glutamate receptor-interacting protein 1-like isoform X10
Octopus bimaculoides	KQ415776	329554	-	Ocbimv22000313m.g	781	AGT=>GGT	261	S=>G	4	0.491575	PDZ	PREDICTED: glutamate receptor-interacting protein 1-like isoform X10
Octopus bimaculoides	KQ415776	333479	-	Ocbimv22000313m.g	419	CAG=>CGG	140	Q=>R	4	0.319625	NA	PREDICTED: glutamate receptor-interacting protein 1-like isoform X10
Octopus bimaculoides	KQ415776	951556	+	Ocbimv22000320m.g	610	AGA=>GGA	204	R=>G	4	0.426125	PP2C	PREDICTED: uncharacterized protein LOC106884247
Octopus bimaculoides	KQ415777	54022	-	Ocbimv22000494m.g	28	AGA=>GGA	10	R=>G	4	0.524925	NA	hypothetical protein OCBIM_22000494mg
Octopus bimaculoides	KQ415777	65394	-	Ocbimv22000495m.g	3749	CAC=>CGC	1250	H=>R	4	0.31515	NA	PREDICTED: cytoplasmic FMR1-interacting protein-like
Octopus bimaculoides	KQ415777	67505	-	Ocbimv22000495m.g	3256	AGG=>GGG	1086	R=>G	4	0.378525	FragX_IP	PREDICTED: cytoplasmic FMR1-interacting protein-like
Octopus bimaculoides	KQ415777	80036	-	Ocbimv22000495m.g	1550	AAG=>AGG	517	K=>R	4	0.40775	FragX_IP	PREDICTED: cytoplasmic FMR1-interacting protein-like
Octopus bimaculoides	KQ415777	250678	+	Ocbimv22000500m.g	968	TAT=>TGT	323	Y=>C	4	0.549375	NA	hypothetical protein OCBIM_22000500mg
Octopus bimaculoides	KQ415777	257446	+	Ocbimv22000500m.g	1516	AGT=>GGT	506	S=>G	3	0.2619	NA	hypothetical protein OCBIM_22000500mg
Octopus bimaculoides	KQ415777	257933	+	Ocbimv22000500m.g	1757	AAC=>AGC	586	N=>S	4	0.2869	NA	hypothetical protein OCBIM_22000500mg
Octopus bimaculoides	KQ415777	258530	+	Ocbimv22000500m.g	2056	AGA=>GGA	686	R=>G	4	0.45	NA	hypothetical protein OCBIM_22000500mg
Octopus bimaculoides	KQ415777	262622	+	Ocbimv22000500m.g	3010	ACT=>GCT	1004	T=>A	3	0.427767	NA	hypothetical protein OCBIM_22000500mg
Octopus bimaculoides	KQ415777	262760	+	Ocbimv22000500m.g	3148	AAG=>GAG	1050	K=>E	4	0.425575	NA	hypothetical protein OCBIM_22000500mg
Octopus bimaculoides	KQ415777	262761	+	Ocbimv22000500m.g	3149	AAG=>AGG	1050	K=>R	4	0.3758	NA	hypothetical protein OCBIM_22000500mg
Octopus bimaculoides	KQ415777	262980	+	Ocbimv22000500m.g	3368	CAG=>CGG	1123	Q=>R	4	0.53065	NA	hypothetical protein OCBIM_22000500mg
Octopus bimaculoides	KQ415777	263366	+	Ocbimv22000500m.g	3754	AGA=>GGA	1252	R=>G	4	0.557325	NA	hypothetical protein OCBIM_22000500mg
Octopus bimaculoides	KQ415777	263513	+	Ocbimv22000500m.g	3901	AGG=>GGG	1301	R=>G	4	0.170525	NA	hypothetical protein OCBIM_22000500mg
Octopus bimaculoides	KQ415777	268224	+	Ocbimv22000500m.g	5662	AGA=>GGA	1888	R=>G	4	0.39	NA	hypothetical protein OCBIM_22000500mg
Octopus bimaculoides	KQ415777	272958	+	Ocbimv22000500m.g	6774	ATA=>ATG	2258	I=>M	3	0.291933	NA	hypothetical protein OCBIM_22000500mg
Octopus bimaculoides	KQ415777	311240	+	Ocbimv22000500m.g	11803	ACG=>GCG	3935	T=>A	4	0.45005	NA	hypothetical protein OCBIM_22000500mg
Octopus bimaculoides	KQ415777	311856	+	Ocbimv22000500m.g	12103	AGC=>GGC	4035	S=>G	4	0.457025	NA	hypothetical protein OCBIM_22000500mg
Octopus bimaculoides	KQ415777	606370	+	Ocbimv22000512m.g	295	ATC=>GTC	99	I=>V	4	0.262475	Neur_chan_LBD	hypothetical protein OCBIM_22000512mg
Octopus bimaculoides	KQ415781	16492	+	Ocbimv22000898m.g	85	AGG=>GGG	29	R=>G	3	0.843067	NA	hypothetical protein OCBIM_22000898mg
Octopus bimaculoides	KQ415781	23103	+	Ocbimv22000899m.g	32	AAA=>AGA	11	K=>R	3	0.4133	NA	hypothetical protein OCBIM_22000899mg
Octopus bimaculoides	KQ415781	23166	+	Ocbimv22000899m.g	95	TAT=>TGT	32	Y=>C	2	0.285	NA	hypothetical protein OCBIM_22000899mg
Octopus bimaculoides	KQ415788	594894	+	Ocbimv22002134m.g	106	ACT=>GCT	36	T=>A	4	0.503375	NA	hypothetical protein OCBIM_22002134mg
Octopus bimaculoides	KQ415788	693210	+	Ocbimv22002135m.g	194	AAT=>AGT	65	N=>S	4	0.2883	NA	PREDICTED: angiopoietin-related protein 7-like
Octopus bimaculoides	KQ415788	698925	+	Ocbimv22002135m.g	703	ACC=>GCC	235	T=>A	4	0.72215	Fibrinogen_C	PREDICTED: angiopoietin-related protein 7-like
Octopus bimaculoides	KQ415788	699283	+	Ocbimv22002135m.g	1061	TAG=>TGG	354	U=>W	4	0.12865	NA	PREDICTED: angiopoietin-related protein 7-like
Octopus bimaculoides	KQ415788	700676	+	Ocbimv22002136m.g	102	ATA=>ATG	34	I=>M	4	0.428625	NA	hypothetical protein OCBIM_22002136mg
Octopus bimaculoides	KQ415790	27864	-	Ocbimv22002191m.g	994	AGT=>GGT	332	S=>G	4	0.4257	NA	PREDICTED: flocculation protein FLO11-like
Octopus bimaculoides	KQ415790	27876	-	Ocbimv22002191m.g	982	AAT=>GAT	328	N=>D	4	0.17035	NA	PREDICTED: flocculation protein FLO11-like
Octopus bimaculoides	KQ415790	27879	-	Ocbimv22002191m.g	979	AGC=>GGC	327	S=>G	4	0.1598	NA	PREDICTED: flocculation protein FLO11-like
Octopus bimaculoides	KQ415790	27884	-	Ocbimv22002191m.g	974	AAG=>AGG	325	K=>R	4	0.1932	NA	PREDICTED: flocculation protein FLO11-like
Octopus bimaculoides	KQ415790	27885	-	Ocbimv22002191m.g	973	AAG=>GAG	325	K=>E	4	0.13675	NA	PREDICTED: flocculation protein FLO11-like
Octopus bimaculoides	KQ415790	27902	-	Ocbimv22002191m.g	956	GAG=>GGG	319	E=>G	4	0.547675	NA	PREDICTED: flocculation protein FLO11-like
Octopus bimaculoides	KQ415793	1549173	+	Ocbimv22002563m.g	280	AGA=>GGA	94	R=>G	4	0.8036	NA	PREDICTED: intraflagellar transport protein 88 homolog
Octopus bimaculoides	KQ415793	1592918	+	Ocbimv22002563m.g	1538	AAA=>AGA	513	K=>R	3	0.464	TPR_12	PREDICTED: intraflagellar transport protein 88 homolog
Octopus bimaculoides	KQ415794	76098	-	Ocbimv22002573m.g	3065	AAA=>AGA	1022	K=>R	4	0.52555	NA	PREDICTED: uncharacterized protein LOC106867373
Octopus bimaculoides	KQ415794	76140	-	Ocbimv22002573m.g	3023	AAA=>AGA	1008	K=>R	4	0.512575	NA	PREDICTED: uncharacterized protein LOC106867373
Octopus bimaculoides	KQ415798	97309	-	Ocbimv22003851m.g	368	TAC=>TGC	123	Y=>C	3	0.619567	NA	hypothetical protein OCBIM_22003851mg
Octopus bimaculoides	KQ415798	97414	-	Ocbimv22003851m.g	263	AAC=>AGC	88	N=>S	3	0.4839	NA	hypothetical protein OCBIM_22003851mg
Octopus bimaculoides	KQ415798	97508	-	Ocbimv22003851m.g	169	AAG=>GAG	57	K=>E	3	0.2738	NA	hypothetical protein OCBIM_22003851mg
Octopus bimaculoides	KQ415799	18458	+	Ocbimv22003885m.g	197	CAC=>CGC	66	H=>R	4	0.66355	NA	hypothetical protein OCBIM_22003885mg
Octopus bimaculoides	KQ415799	18482	+	Ocbimv22003885m.g	221	CAC=>CGC	74	H=>R	4	0.897125	NA	hypothetical protein OCBIM_22003885mg
Octopus bimaculoides	KQ415799	18721	+	Ocbimv22003885m.g	460	AGA=>GGA	154	R=>G	4	0.973575	NA	hypothetical protein OCBIM_22003885mg
Octopus bimaculoides	KQ415799	18733	+	Ocbimv22003885m.g	472	AGT=>GGT	158	S=>G	4	0.961125	NA	hypothetical protein OCBIM_22003885mg
Octopus bimaculoides	KQ415799	18748	+	Ocbimv22003885m.g	487	AGT=>GGT	163	S=>G	4	0.219125	NA	hypothetical protein OCBIM_22003885mg
Octopus bimaculoides	KQ415799	18754	+	Ocbimv22003885m.g	493	AGT=>GGT	165	S=>G	4	0.72815	NA	hypothetical protein OCBIM_22003885mg
Octopus bimaculoides	KQ415799	73751	+	Ocbimv22003886m.g	100	ATT=>GTT	34	I=>V	4	0.292875	Ion_trans	hypothetical protein OCBIM_22003886mg, partial
Octopus bimaculoides	KQ415799	74048	+	Ocbimv22003886m.g	397	ATC=>GTC	133	I=>V	4	0.360975	Ion_trans	hypothetical protein OCBIM_22003886mg, partial
Octopus bimaculoides	KQ415799	74307	+	Ocbimv22003886m.g	656	TAC=>TGC	219	Y=>C	4	0.44255	Ion_trans	hypothetical protein OCBIM_22003886mg, partial
Octopus bimaculoides	KQ415799	74369	+	Ocbimv22003886m.g	718	ATT=>GTT	240	I=>V	4	0.752875	Ion_trans	hypothetical protein OCBIM_22003886mg, partial
Octopus bimaculoides	KQ415801	66737	-	Ocbimv22004207m.g	1360	AGC=>GGC	454	S=>G	4	0.275525	Malic_M	PREDICTED: NADP-dependent malic enzyme-like isoform X1
Octopus bimaculoides	KQ415804	75734	+	Ocbimv22004401m.g	380	TAT=>TGT	127	Y=>C	4	0.151625	Band_7	hypothetical protein OCBIM_22004401mg
Octopus bimaculoides	KQ415804	75821	+	Ocbimv22004401m.g	467	AAT=>AGT	156	N=>S	4	0.1976	Band_7	hypothetical protein OCBIM_22004401mg
Octopus bimaculoides	KQ415805	1384490	-	Ocbimv22004528m.g	935	AAG=>AGG	312	K=>R	4	0.15595	NA	hypothetical protein OCBIM_22004528mg
Octopus bimaculoides	KQ415811	273491	-	Ocbimv22005000m.g	106	AGA=>GGA	36	R=>G	4	0.5708	NA	PREDICTED: secretin receptor-like
Octopus bimaculoides	KQ415811	273556	-	Ocbimv22005000m.g	41	TAT=>TGT	14	Y=>C	4	0.431925	NA	PREDICTED: secretin receptor-like
Octopus bimaculoides	KQ415811	315199	-	Ocbimv22005001m.g	72	ATA=>ATG	24	I=>M	4	0.56555	7tm_2	hypothetical protein OCBIM_22005001mg, partial
Octopus bimaculoides	KQ415813	1307976	+	Ocbimv22005132m.g	2036	AAG=>AGG	679	K=>R	4	0.14825	NA	hypothetical protein OCBIM_22005132mg
Octopus bimaculoides	KQ415813	1333775	+	Ocbimv22005137m.g	1123	AAT=>GAT	375	N=>D	4	0.281675	NA	PREDICTED: probable palmitoyltransferase ZDHHC16
Octopus bimaculoides	KQ415813	1333787	+	Ocbimv22005137m.g	1135	ATT=>GTT	379	I=>V	4	0.347375	NA	PREDICTED: probable palmitoyltransferase ZDHHC16
Octopus bimaculoides	KQ415814	319079	+	Ocbimv22005269m.g	1021	ACT=>GCT	341	T=>A	4	0.392475	NA	hypothetical protein OCBIM_22005269mg
Octopus bimaculoides	KQ415814	397123	+	Ocbimv22005269m.g	1935	ATA=>ATG	645	I=>M	4	0.4996	Peptidase_M28	hypothetical protein OCBIM_22005269mg
Octopus bimaculoides	KQ415816	72697	-	Ocbimv22005418m.g	2420	AAA=>AGA	807	K=>R	4	0.62985	Laminin_G_1	hypothetical protein OCBIM_22005418mg, partial
Octopus bimaculoides	KQ415816	75460	-	Ocbimv22005418m.g	2287	AAA=>GAA	763	K=>E	4	0.33195	Laminin_G_1	hypothetical protein OCBIM_22005418mg, partial
Octopus bimaculoides	KQ415816	88439	-	Ocbimv22005418m.g	1627	ATC=>GTC	543	I=>V	4	0.4267	Kazal_2	hypothetical protein OCBIM_22005418mg, partial
Octopus bimaculoides	KQ415816	88441	-	Ocbimv22005418m.g	1625	AAC=>AGC	542	N=>S	4	0.2106	Kazal_2	hypothetical protein OCBIM_22005418mg, partial
Octopus bimaculoides	KQ415816	89667	-	Ocbimv22005418m.g	1445	AAC=>AGC	482	N=>S	4	0.62155	Laminin_EGF	hypothetical protein OCBIM_22005418mg, partial
Octopus bimaculoides	KQ415816	113329	-	Ocbimv22005418m.g	578	AAG=>AGG	193	K=>R	4	0.363975	Kazal_2	hypothetical protein OCBIM_22005418mg, partial
Octopus bimaculoides	KQ415823	290248	+	Ocbimv22005780m.g	7	AGT=>GGT	3	S=>G	4	0.35075	NA	hypothetical protein OCBIM_22005780mg
Octopus bimaculoides	KQ415823	343536	-	Ocbimv22005784m.g	394	AAC=>GAC	132	N=>D	4	0.403025	NA	hypothetical protein OCBIM_22005784mg
Octopus bimaculoides	KQ415823	343621	-	Ocbimv22005784m.g	309	ATA=>ATG	103	I=>M	4	0.511325	NA	hypothetical protein OCBIM_22005784mg
Octopus bimaculoides	KQ415823	900919	-	Ocbimv22005794m.g	212	AAA=>AGA	71	K=>R	4	0.312	Arv1	PREDICTED: protein ARV1-like
Octopus bimaculoides	KQ415825	132688	-	Ocbimv22005897m.g	1397	AAA=>AGA	466	K=>R	2	0.84375	NA	PREDICTED: nucleolar protein 11-like isoform X1
Octopus bimaculoides	KQ415833	422193	-	Ocbimv22006676m.g	760	AAG=>GAG	254	K=>E	4	0.69455	NA	hypothetical protein OCBIM_22006676mg
Octopus bimaculoides	KQ415838	92521	+	Ocbimv22007157m.g	559	AGT=>GGT	187	S=>G	4	0.37685	NA	hypothetical protein OCBIM_22007157mg
Octopus bimaculoides	KQ415843	75850	+	Ocbimv22007481m.g	89	AAT=>AGT	30	N=>S	4	0.576	Kringle	hypothetical protein OCBIM_22007481mg
Octopus bimaculoides	KQ415843	85523	+	Ocbimv22007481m.g	608	AAG=>AGG	203	K=>R	3	0.393933	Fz	hypothetical protein OCBIM_22007481mg
Octopus bimaculoides	KQ415843	96844	+	Ocbimv22007481m.g	1547	AAG=>AGG	516	K=>R	3	0.7414	NA	hypothetical protein OCBIM_22007481mg
Octopus bimaculoides	KQ415843	97419	+	Ocbimv22007481m.g	2122	ATT=>GTT	708	I=>V	4	0.525325	Pkinase_Tyr	hypothetical protein OCBIM_22007481mg
Octopus bimaculoides	KQ415843	97935	+	Ocbimv22007481m.g	2638	AGC=>GGC	880	S=>G	4	0.470625	NA	hypothetical protein OCBIM_22007481mg
Octopus bimaculoides	KQ415845	521569	-	Ocbimv22007638m.g	11227	AGG=>GGG	3743	R=>G	4	0.607375	NA	PREDICTED: microtubule-associated protein futsch-like
Octopus bimaculoides	KQ415845	524641	-	Ocbimv22007638m.g	8155	AAG=>GAG	2719	K=>E	4	0.302425	NA	PREDICTED: microtubule-associated protein futsch-like
Octopus bimaculoides	KQ415845	528764	-	Ocbimv22007638m.g	6958	AGC=>GGC	2320	S=>G	4	0.775	SPOC	PREDICTED: microtubule-associated protein futsch-like
Octopus bimaculoides	KQ415845	528809	-	Ocbimv22007638m.g	6913	AGC=>GGC	2305	S=>G	4	0.31325	SPOC	PREDICTED: microtubule-associated protein futsch-like
Octopus bimaculoides	KQ415845	558294	-	Ocbimv22007638m.g	1339	ACT=>GCT	447	T=>A	4	0.368725	NA	PREDICTED: microtubule-associated protein futsch-like
Octopus bimaculoides	KQ415845	561134	-	Ocbimv22007638m.g	664	ACT=>GCT	222	T=>A	4	0.6875	NA	PREDICTED: microtubule-associated protein futsch-like
Octopus bimaculoides	KQ415846	177813	-	Ocbimv22007684m.g	144	ATA=>ATG	48	I=>M	3	0.319433	NA	hypothetical protein OCBIM_22007684mg
Octopus bimaculoides	KQ415846	177887	-	Ocbimv22007684m.g	70	AGG=>GGG	24	R=>G	3	0.327767	NA	hypothetical protein OCBIM_22007684mg
Octopus bimaculoides	KQ415852	682673	+	Ocbimv22008228m.g	2362	ACT=>GCT	788	T=>A	4	0.71875	Cadherin	hypothetical protein OCBIM_22008228mg
Octopus bimaculoides	KQ415852	682896	+	Ocbimv22008228m.g	2585	AAA=>AGA	862	K=>R	3	0.741233	Cadherin	hypothetical protein OCBIM_22008228mg
Octopus bimaculoides	KQ415852	683500	+	Ocbimv22008228m.g	3189	ATA=>ATG	1063	I=>M	4	0.89565	Cadherin	hypothetical protein OCBIM_22008228mg
Octopus bimaculoides	KQ415852	684320	+	Ocbimv22008228m.g	4009	ATT=>GTT	1337	I=>V	4	0.74445	Cadherin	hypothetical protein OCBIM_22008228mg
Octopus bimaculoides	KQ415852	684416	+	Ocbimv22008228m.g	4105	AAC=>GAC	1369	N=>D	4	0.527	Cadherin	hypothetical protein OCBIM_22008228mg
Octopus bimaculoides	KQ415854	159369	-	Ocbimv22008449m.g	2232	ATA=>ATG	744	I=>M	2	0.24085	NA	hypothetical protein OCBIM_22008449mg
Octopus bimaculoides	KQ415854	159371	-	Ocbimv22008449m.g	2230	ATA=>GTA	744	I=>V	2	0.3788	NA	hypothetical protein OCBIM_22008449mg
Octopus bimaculoides	KQ415854	354259	+	Ocbimv22008457m.g	259	AGT=>GGT	87	S=>G	4	0.23425	Histone	PREDICTED: histone H2B, gonadal-like
Octopus bimaculoides	KQ415854	494376	-	Ocbimv22008468m.g	893	AAG=>AGG	298	K=>R	4	0.866525	zf-met	PREDICTED: zinc finger protein 883-like
Octopus bimaculoides	KQ415854	494607	-	Ocbimv22008468m.g	662	AAG=>AGG	221	K=>R	4	0.763125	zf-C2H2	PREDICTED: zinc finger protein 883-like
Octopus bimaculoides	KQ415854	539632	-	Ocbimv22008469m.g	1157	AAG=>AGG	386	K=>R	4	0.22095	zf-C2H2	PREDICTED: zinc finger protein 260-like
Octopus bimaculoides	KQ415854	624340	+	Ocbimv22008472m.g	2024	CAG=>CGG	675	Q=>R	3	0.316667	NA	hypothetical protein OCBIM_22008472mg
Octopus bimaculoides	KQ415854	646818	+	Ocbimv22008472m.g	4637	TAT=>TGT	1546	Y=>C	3	0.547633	NA	hypothetical protein OCBIM_22008472mg
Octopus bimaculoides	KQ415854	663495	+	Ocbimv22008472m.g	6434	GAA=>GGA	2145	E=>G	4	0.434975	NA	hypothetical protein OCBIM_22008472mg
Octopus bimaculoides	KQ415854	663527	+	Ocbimv22008472m.g	6466	AGT=>GGT	2156	S=>G	4	0.333075	NA	hypothetical protein OCBIM_22008472mg
Octopus bimaculoides	KQ415854	669342	+	Ocbimv22008472m.g	7025	CAG=>CGG	2342	Q=>R	4	0.57045	PI3_PI4_kinase	hypothetical protein OCBIM_22008472mg
Octopus bimaculoides	KQ415863	128063	-	Ocbimv22009322m.g	1546	AAC=>GAC	516	N=>D	4	0.190675	NA	PREDICTED: serine-rich adhesin for platelets-like
Octopus bimaculoides	KQ415863	128065	-	Ocbimv22009322m.g	1544	AAA=>AGA	515	K=>R	4	0.222075	NA	PREDICTED: serine-rich adhesin for platelets-like
Octopus bimaculoides	KQ415863	128174	-	Ocbimv22009322m.g	1435	ACT=>GCT	479	T=>A	4	0.574275	NA	PREDICTED: serine-rich adhesin for platelets-like
Octopus bimaculoides	KQ415863	128486	-	Ocbimv22009322m.g	1123	AGC=>GGC	375	S=>G	4	0.704	NA	PREDICTED: serine-rich adhesin for platelets-like
Octopus bimaculoides	KQ415863	128519	-	Ocbimv22009322m.g	1090	AGC=>GGC	364	S=>G	4	0.603225	NA	PREDICTED: serine-rich adhesin for platelets-like
Octopus bimaculoides	KQ415863	129077	-	Ocbimv22009322m.g	532	AGC=>GGC	178	S=>G	4	0.15755	NA	PREDICTED: serine-rich adhesin for platelets-like
Octopus bimaculoides	KQ415865	469728	-	Ocbimv22009500m.g	1489	AGA=>GGA	497	R=>G	4	0.21685	NA	PREDICTED: dnaJ homolog subfamily C member 16-like
Octopus bimaculoides	KQ415865	470283	-	Ocbimv22009500m.g	934	AAC=>GAC	312	N=>D	4	0.41395	NA	PREDICTED: dnaJ homolog subfamily C member 16-like
Octopus bimaculoides	KQ415865	470675	-	Ocbimv22009500m.g	542	AAC=>AGC	181	N=>S	4	0.64235	Thioredoxin	PREDICTED: dnaJ homolog subfamily C member 16-like
Octopus bimaculoides	KQ415865	470676	-	Ocbimv22009500m.g	541	AAC=>GAC	181	N=>D	4	0.18755	Thioredoxin	PREDICTED: dnaJ homolog subfamily C member 16-like
Octopus bimaculoides	KQ415865	912295	-	Ocbimv22009528m.g	370	ACT=>GCT	124	T=>A	4	0.577225	CytochromB561_N	PREDICTED: transmembrane protein 209-like
Octopus bimaculoides	KQ415865	1212128	+	Ocbimv22009544m.g	1235	AAT=>AGT	412	N=>S	2	0.5987	NA	hypothetical protein OCBIM_22009544mg, partial
Octopus bimaculoides	KQ415873	287659	-	Ocbimv22010257m.g	1070	GAA=>GGA	357	E=>G	4	0.61075	NA	PREDICTED: cat eye syndrome critical region protein 5 homolog
Octopus bimaculoides	KQ415876	100297	+	Ocbimv22010367m.g	227	AAG=>AGG	76	K=>R	4	0.491575	SH2	hypothetical protein OCBIM_22010367mg
Octopus bimaculoides	KQ415876	100437	+	Ocbimv22010367m.g	367	ATG=>GTG	123	M=>V	4	0.22845	SOCS_box	hypothetical protein OCBIM_22010367mg
Octopus bimaculoides	KQ415876	192094	-	Ocbimv22010370m.g	12878	AAG=>AGG	4293	K=>R	2	0.78335	Dynein_heavy	hypothetical protein OCBIM_22010370mg
Octopus bimaculoides	KQ415876	192095	-	Ocbimv22010370m.g	12877	AAG=>GAG	4293	K=>E	2	0.15715	Dynein_heavy	hypothetical protein OCBIM_22010370mg
Octopus bimaculoides	KQ415876	465145	+	Ocbimv22010375m.g	1058	AAA=>AGA	353	K=>R	4	0.354475	PIP49_C	PREDICTED: protein FAM69C-like
Octopus bimaculoides	KQ415876	465219	+	Ocbimv22010375m.g	1132	AAC=>GAC	378	N=>D	4	0.494975	NA	PREDICTED: protein FAM69C-like
Octopus bimaculoides	KQ415876	533959	-	Ocbimv22010378m.g	281	AAG=>AGG	94	K=>R	4	0.4722	NA	PREDICTED: secernin-3-like isoform X1
Octopus bimaculoides	KQ415876	533960	-	Ocbimv22010378m.g	280	AAG=>GAG	94	K=>E	4	0.6968	NA	PREDICTED: secernin-3-like isoform X1
Octopus bimaculoides	KQ415885	1495442	-	Ocbimv22011423m.g	31	ACC=>GCC	11	T=>A	4	0.246875	NA	hypothetical protein OCBIM_22011423mg
Octopus bimaculoides	KQ415891	558209	-	Ocbimv22011776m.g	229	AGC=>GGC	77	S=>G	4	0.84445	7tm_1	hypothetical protein OCBIM_22011776mg, partial
Octopus bimaculoides	KQ415893	1045375	-	Ocbimv22011828m.g	1642	AGC=>GGC	548	S=>G	4	0.27715	Kelch_1	PREDICTED: influenza virus NS1A-binding protein homolog A-like isoform X2
Octopus bimaculoides	KQ415893	1052859	-	Ocbimv22011828m.g	679	AGA=>GGA	227	R=>G	4	0.447675	NA	PREDICTED: influenza virus NS1A-binding protein homolog A-like isoform X2
Octopus bimaculoides	KQ415895	375325	+	Ocbimv22011966m.g	3037	AGT=>GGT	1013	S=>G	4	0.70035	SLC12	hypothetical protein OCBIM_22011966mg
Octopus bimaculoides	KQ415895	383285	+	Ocbimv22011966m.g	3292	ACT=>GCT	1098	T=>A	4	0.831475	SLC12	hypothetical protein OCBIM_22011966mg
Octopus bimaculoides	KQ415902	329425	+	Ocbimv22012136m.g	856	AGC=>GGC	286	S=>G	4	0.266325	PWWP	PREDICTED: zinc finger MYND domain-containing protein 11-like isoform X3
Octopus bimaculoides	KQ415907	113279	-	Ocbimv22012309m.g	1835	AAA=>AGA	612	K=>R	4	0.5647	NA	PREDICTED: glutamine--tRNA ligase-like
Octopus bimaculoides	KQ415907	113357	-	Ocbimv22012309m.g	1757	AAG=>AGG	586	K=>R	4	0.70025	tRNA-synt_1c	PREDICTED: glutamine--tRNA ligase-like
Octopus bimaculoides	KQ415907	348754	+	Ocbimv22012320m.g	1	ATG=>GTG	1	M=>V	4	0.10955	NA	hypothetical protein OCBIM_22012320mg
Octopus bimaculoides	KQ415921	325649	+	Ocbimv22013857m.g	1403	GAA=>GGA	468	E=>G	2	0.44305	NA	PREDICTED: testis-expressed sequence 10 protein-like
Octopus bimaculoides	KQ415932	754664	-	Ocbimv22014516m.g	122	TAT=>TGT	41	Y=>C	4	0.3755	NA	hypothetical protein OCBIM_22014516mg
Octopus bimaculoides	KQ415932	1224603	+	Ocbimv22014525m.g	200	AAG=>AGG	67	K=>R	4	0.4197	NA	hypothetical protein OCBIM_22014525mg
Octopus bimaculoides	KQ415932	1265828	+	Ocbimv22014525m.g	1582	AAA=>GAA	528	K=>E	4	0.27525	NA	hypothetical protein OCBIM_22014525mg
Octopus bimaculoides	KQ415932	1265829	+	Ocbimv22014525m.g	1583	AAA=>AGA	528	K=>R	4	0.808525	NA	hypothetical protein OCBIM_22014525mg
Octopus bimaculoides	KQ415932	1265838	+	Ocbimv22014525m.g	1592	TAC=>TGC	531	Y=>C	4	0.190325	NA	hypothetical protein OCBIM_22014525mg
Octopus bimaculoides	KQ415932	1266024	+	Ocbimv22014525m.g	1778	CAT=>CGT	593	H=>R	4	0.295875	NA	hypothetical protein OCBIM_22014525mg
Octopus bimaculoides	KQ415932	1266026	+	Ocbimv22014525m.g	1780	AGG=>GGG	594	R=>G	4	0.392075	NA	hypothetical protein OCBIM_22014525mg
Octopus bimaculoides	KQ415932	1266146	+	Ocbimv22014525m.g	1900	AGC=>GGC	634	S=>G	4	0.406225	NA	hypothetical protein OCBIM_22014525mg
Octopus bimaculoides	KQ415932	1266194	+	Ocbimv22014525m.g	1948	AGG=>GGG	650	R=>G	4	0.392875	NA	hypothetical protein OCBIM_22014525mg
Octopus bimaculoides	KQ415932	1266996	+	Ocbimv22014525m.g	2750	AAG=>AGG	917	K=>R	4	0.5045	NA	hypothetical protein OCBIM_22014525mg
Octopus bimaculoides	KQ415935	157584	+	Ocbimv22014844m.g	269	AAG=>AGG	90	K=>R	4	0.479175	NA	hypothetical protein OCBIM_22014844mg
Octopus bimaculoides	KQ415936	391409	+	Ocbimv22014884m.g	499	AGT=>GGT	167	S=>G	4	0.260025	NA	PREDICTED: TATA box-binding protein-associated factor RNA polymerase I subunit B-like
Octopus bimaculoides	KQ415942	117125	-	Ocbimv22015344m.g	1142	AAG=>AGG	381	K=>R	3	0.4127	NA	PREDICTED: forkhead-associated domain-containing protein 1-like
Octopus bimaculoides	KQ415942	117126	-	Ocbimv22015344m.g	1141	AAG=>GAG	381	K=>E	2	0.36905	NA	PREDICTED: forkhead-associated domain-containing protein 1-like
Octopus bimaculoides	KQ415942	117204	-	Ocbimv22015344m.g	1063	AGT=>GGT	355	S=>G	2	0.26665	NA	PREDICTED: forkhead-associated domain-containing protein 1-like
Octopus bimaculoides	KQ415942	241336	+	Ocbimv22015347m.g	1031	AAA=>AGA	344	K=>R	4	0.43245	NA	hypothetical protein OCBIM_22015347mg
Octopus bimaculoides	KQ415942	241342	+	Ocbimv22015347m.g	1037	TAT=>TGT	346	Y=>C	4	0.474175	NA	hypothetical protein OCBIM_22015347mg
Octopus bimaculoides	KQ415946	91412	+	Ocbimv22015587m.g	403	AAA=>GAA	135	K=>E	4	0.5124	NA	PREDICTED: BSD domain-containing protein 1-like isoform X1
Octopus bimaculoides	KQ415960	33398	+	Ocbimv22016302m.g	64	ATA=>GTA	22	I=>V	4	0.33575	BAR	PREDICTED: endophilin-A3-like, partial
Octopus bimaculoides	KQ415960	34658	+	Ocbimv22016302m.g	224	GAT=>GGT	75	D=>G	4	0.619725	NA	PREDICTED: endophilin-A3-like, partial
Octopus bimaculoides	KQ415960	34706	+	Ocbimv22016302m.g	272	AAC=>AGC	91	N=>S	4	0.388875	NA	PREDICTED: endophilin-A3-like, partial
Octopus bimaculoides	KQ415962	319430	-	Ocbimv22016361m.g	848	TAT=>TGT	283	Y=>C	2	0.33335	NA	PREDICTED: phosphatidylinositide phosphatase SAC2-like
Octopus bimaculoides	KQ415962	870755	-	Ocbimv22016370m.g	135	ATA=>ATG	45	I=>M	4	0.216075	NA	hypothetical protein OCBIM_22016370mg
Octopus bimaculoides	KQ415962	870757	-	Ocbimv22016370m.g	133	ATA=>GTA	45	I=>V	4	0.570075	NA	hypothetical protein OCBIM_22016370mg
Octopus bimaculoides	KQ415978	255393	+	Ocbimv22017554m.g	1105	AAC=>GAC	369	N=>D	4	0.3452	NA	PREDICTED: flocculation protein FLO11-like
Octopus bimaculoides	KQ415978	256471	+	Ocbimv22017554m.g	2183	AAA=>AGA	728	K=>R	4	0.525625	NA	PREDICTED: flocculation protein FLO11-like
Octopus bimaculoides	KQ415982	813498	+	Ocbimv22017732m.g	77	AAC=>AGC	26	N=>S	4	0.241525	Neur_chan_LBD	hypothetical protein OCBIM_22017732mg, partial
Octopus bimaculoides	KQ415990	797190	-	Ocbimv22018197m.g	628	ACG=>GCG	210	T=>A	4	0.284325	Neur_chan_memb	hypothetical protein OCBIM_22018197mg
Octopus bimaculoides	KQ415990	797264	-	Ocbimv22018197m.g	554	AAG=>AGG	185	K=>R	4	0.7629	Neur_chan_memb	hypothetical protein OCBIM_22018197mg
Octopus bimaculoides	KQ415990	797318	-	Ocbimv22018197m.g	500	AAG=>AGG	167	K=>R	4	0.37125	Neur_chan_memb	hypothetical protein OCBIM_22018197mg
Octopus bimaculoides	KQ415990	953679	-	Ocbimv22018198m.g	370	AAC=>GAC	124	N=>D	4	0.628975	Neur_chan_LBD	PREDICTED: neuronal acetylcholine receptor subunit alpha-10-like isoform X2
Octopus bimaculoides	KQ415990	959033	-	Ocbimv22018198m.g	134	AAC=>AGC	45	N=>S	4	0.561175	Neur_chan_LBD	PREDICTED: neuronal acetylcholine receptor subunit alpha-10-like isoform X2
Octopus bimaculoides	KQ415990	2094597	+	Ocbimv22018227m.g	82	AGT=>GGT	28	S=>G	3	0.7037	CIDE-N	PREDICTED: uncharacterized protein LOC106873631
Octopus bimaculoides	KQ415992	312709	-	Ocbimv22018441m.g	2299	AAT=>GAT	767	N=>D	4	0.519875	NA	PREDICTED: E3 ubiquitin-protein ligase RNF19B-like
Octopus bimaculoides	KQ416002	187101	-	Ocbimv22018806m.g	1375	AGT=>GGT	459	S=>G	4	0.435975	NA	hypothetical protein OCBIM_22018806mg
Octopus bimaculoides	KQ416002	926679	+	Ocbimv22018810m.g	182	AAG=>AGG	61	K=>R	4	0.920725	p25-alpha	PREDICTED: cell surface glycoprotein 1-like
Octopus bimaculoides	KQ416002	933790	+	Ocbimv22018810m.g	1297	AGA=>GGA	433	R=>G	4	0.205575	NA	PREDICTED: cell surface glycoprotein 1-like
Octopus bimaculoides	KQ416003	651482	-	Ocbimv22018841m.g	1234	AAA=>GAA	412	K=>E	4	0.482625	NA	hypothetical protein OCBIM_22018841mg
Octopus bimaculoides	KQ416006	114755	+	Ocbimv22019066m.g	134	AAC=>AGC	45	N=>S	4	0.193075	NA	hypothetical protein OCBIM_22019066mg
Octopus bimaculoides	KQ416009	60047	-	Ocbimv22019361m.g	1573	AAA=>GAA	525	K=>E	4	0.3996	NA	PREDICTED: uncharacterized protein LOC106874350 isoform X1
Octopus bimaculoides	KQ416009	60059	-	Ocbimv22019361m.g	1561	AGA=>GGA	521	R=>G	4	0.662075	NA	PREDICTED: uncharacterized protein LOC106874350 isoform X1
Octopus bimaculoides	KQ416009	60143	-	Ocbimv22019361m.g	1477	AGG=>GGG	493	R=>G	4	0.363975	NA	PREDICTED: uncharacterized protein LOC106874350 isoform X1
Octopus bimaculoides	KQ416009	60163	-	Ocbimv22019361m.g	1457	TAT=>TGT	486	Y=>C	4	0.5349	NA	PREDICTED: uncharacterized protein LOC106874350 isoform X1
Octopus bimaculoides	KQ416011	236263	+	Ocbimv22019472m.g	340	AGG=>GGG	114	R=>G	3	0.163467	NA	PREDICTED: 1-phosphatidylinositol 4,5-bisphosphate phosphodiesterase epsilon-1-like
Octopus bimaculoides	KQ416030	25944	+	Ocbimv22020588m.g	2960	GAA=>GGA	987	E=>G	2	0.375	NA	PREDICTED: uncharacterized membrane protein DDB_G0293934-like
Octopus bimaculoides	KQ416032	215235	-	Ocbimv22020701m.g	598	AGT=>GGT	200	S=>G	4	0.454525	NA	PREDICTED: centrosomal protein of 164 kDa-like isoform X1
Octopus bimaculoides	KQ416041	665809	+	Ocbimv22021277m.g	367	ATG=>GTG	123	M=>V	4	0.54975	NA	hypothetical protein OCBIM_22021277mg
Octopus bimaculoides	KQ416044	55962	-	Ocbimv22021406m.g	1144	AGT=>GGT	382	S=>G	4	0.30335	NA	PREDICTED: putative uncharacterized protein DDB_G0277255
Octopus bimaculoides	KQ416046	42076	+	Ocbimv22021456m.g	850	AGA=>GGA	284	R=>G	4	0.1632	NA	PREDICTED: uncharacterized protein LOC106875217 isoform X3
Octopus bimaculoides	KQ416046	53901	+	Ocbimv22021456m.g	1549	AAT=>GAT	517	N=>D	4	0.24435	NA	PREDICTED: uncharacterized protein LOC106875217 isoform X3
Octopus bimaculoides	KQ416046	60454	+	Ocbimv22021456m.g	2363	AAG=>AGG	788	K=>R	4	0.14755	NA	PREDICTED: uncharacterized protein LOC106875217 isoform X3
Octopus bimaculoides	KQ416046	67540	+	Ocbimv22021456m.g	2600	CAA=>CGA	867	Q=>R	4	0.16155	NA	PREDICTED: uncharacterized protein LOC106875217 isoform X3
Octopus bimaculoides	KQ416046	67639	+	Ocbimv22021456m.g	2699	AAA=>AGA	900	K=>R	4	0.33965	NA	PREDICTED: uncharacterized protein LOC106875217 isoform X3
Octopus bimaculoides	KQ416046	67650	+	Ocbimv22021456m.g	2710	ACA=>GCA	904	T=>A	4	0.5429	NA	PREDICTED: uncharacterized protein LOC106875217 isoform X3
Octopus bimaculoides	KQ416046	67656	+	Ocbimv22021456m.g	2716	AGC=>GGC	906	S=>G	4	0.600325	NA	PREDICTED: uncharacterized protein LOC106875217 isoform X3
Octopus bimaculoides	KQ416046	67702	+	Ocbimv22021456m.g	2762	AAG=>AGG	921	K=>R	4	0.4047	NA	PREDICTED: uncharacterized protein LOC106875217 isoform X3
Octopus bimaculoides	KQ416046	70273	+	Ocbimv22021456m.g	3071	AAA=>AGA	1024	K=>R	4	0.1355	NA	PREDICTED: uncharacterized protein LOC106875217 isoform X3
Octopus bimaculoides	KQ416046	2317871	-	Ocbimv22021475m.g	514	ACC=>GCC	172	T=>A	4	0.222575	NA	hypothetical protein OCBIM_22021475mg
Octopus bimaculoides	KQ416049	84170	+	Ocbimv22021656m.g	26	AAT=>AGT	9	N=>S	4	0.228025	NA	hypothetical protein OCBIM_22021656mg
Octopus bimaculoides	KQ416074	587883	-	Ocbimv22022739m.g	659	GAG=>GGG	220	E=>G	4	0.63105	NA	PREDICTED: fukutin-related protein-like
Octopus bimaculoides	KQ416078	13928	+	Ocbimv22022864m.g	410	CAC=>CGC	137	H=>R	4	0.418	NA	PREDICTED: cerebellar degeneration-related protein 2-like, partial
Octopus bimaculoides	KQ416078	13931	+	Ocbimv22022864m.g	413	AAG=>AGG	138	K=>R	4	0.772075	NA	PREDICTED: cerebellar degeneration-related protein 2-like, partial
Octopus bimaculoides	KQ416078	14047	+	Ocbimv22022864m.g	529	ACC=>GCC	177	T=>A	4	0.170275	NA	PREDICTED: cerebellar degeneration-related protein 2-like, partial
Octopus bimaculoides	KQ416079	342298	+	Ocbimv22022968m.g	997	AAG=>GAG	333	K=>E	4	0.226125	Exo_endo_phos	PREDICTED: nocturnin-like isoform X1
Octopus bimaculoides	KQ416079	375908	-	Ocbimv22022972m.g	782	AAG=>AGG	261	K=>R	4	0.29025	DnaJ_C;DnaJ_CXXCXGXG	PREDICTED: dnaJ homolog subfamily A member 3, mitochondrial-like isoform X1
Octopus bimaculoides	KQ416087	412657	-	Ocbimv22023296m.g	1241	AAG=>AGG	414	K=>R	4	0.48175	NA	hypothetical protein OCBIM_22023296mg, partial
Octopus bimaculoides	KQ416087	509148	-	Ocbimv22023300m.g	1873	ACT=>GCT	625	T=>A	4	0.51655	NA	hypothetical protein OCBIM_22023300mg
Octopus bimaculoides	KQ416087	528811	-	Ocbimv22023300m.g	800	AAG=>AGG	267	K=>R	3	0.698667	KAP	hypothetical protein OCBIM_22023300mg
Octopus bimaculoides	KQ416087	1840220	-	Ocbimv22023316m.g	862	ACT=>GCT	288	T=>A	4	0.377175	NA	PREDICTED: rho-associated protein kinase 2-like isoform X1
Octopus bimaculoides	KQ416087	1847871	-	Ocbimv22023316m.g	464	AAG=>AGG	155	K=>R	4	0.6329	Pkinase	PREDICTED: rho-associated protein kinase 2-like isoform X1
Octopus bimaculoides	KQ416094	953168	-	Ocbimv22023723m.g	296	AAA=>AGA	99	K=>R	4	0.4554	NA	hypothetical protein OCBIM_22023723mg, partial
Octopus bimaculoides	KQ416094	972952	-	Ocbimv22023724m.g	811	AAA=>GAA	271	K=>E	4	0.5221	NA	hypothetical protein OCBIM_22023724mg
Octopus bimaculoides	KQ416094	972976	-	Ocbimv22023724m.g	787	AAC=>GAC	263	N=>D	4	0.288475	NA	hypothetical protein OCBIM_22023724mg
Octopus bimaculoides	KQ416094	973698	-	Ocbimv22023724m.g	65	AAT=>AGT	22	N=>S	3	0.186967	NA	hypothetical protein OCBIM_22023724mg
Octopus bimaculoides	KQ416096	1313805	+	Ocbimv22023780m.g	1309	ACT=>GCT	437	T=>A	4	0.46805	Alpha-amylase	PREDICTED: neutral and basic amino acid transport protein rBAT-like
Octopus bimaculoides	KQ416096	1314150	+	Ocbimv22023780m.g	1654	ACA=>GCA	552	T=>A	4	0.319975	NA	PREDICTED: neutral and basic amino acid transport protein rBAT-like
Octopus bimaculoides	KQ416099	8642	+	Ocbimv22023827m.g	595	AGA=>GGA	199	R=>G	4	0.247125	NA	PREDICTED: uncharacterized protein LOC106876466
Octopus bimaculoides	KQ416121	1402202	+	Ocbimv22024292m.g	748	AGC=>GGC	250	S=>G	4	0.794575	NA	PREDICTED: transcription factor Sox-2-like
Octopus bimaculoides	KQ416131	86649	+	Ocbimv22024895m.g	630	ATA=>ATG	210	I=>M	4	0.386175	bZIP_1	PREDICTED: fos-related antigen 2-like isoform X1
Octopus bimaculoides	KQ416136	405904	+	Ocbimv22025026m.g	526	AAT=>GAT	176	N=>D	4	0.427775	NA	PREDICTED: double-strand-break repair protein rad21 homolog
Octopus bimaculoides	KQ416136	405905	+	Ocbimv22025026m.g	527	AAT=>AGT	176	N=>S	4	0.292675	NA	PREDICTED: double-strand-break repair protein rad21 homolog
Octopus bimaculoides	KQ416141	578651	+	Ocbimv22025169m.g	538	ACT=>GCT	180	T=>A	4	0.304225	SH3_2	hypothetical protein OCBIM_22025169mg, partial
Octopus bimaculoides	KQ416150	107359	-	Ocbimv22025343m.g	253	AAC=>GAC	85	N=>D	4	0.4257	NA	hypothetical protein OCBIM_22025343mg, partial
Octopus bimaculoides	KQ416158	106702	-	Ocbimv22025550m.g	2978	GAT=>GGT	993	D=>G	4	0.15175	NA	hypothetical protein OCBIM_22025550mg
Octopus bimaculoides	KQ416158	106705	-	Ocbimv22025550m.g	2975	GAT=>GGT	992	D=>G	4	0.191625	NA	hypothetical protein OCBIM_22025550mg
Octopus bimaculoides	KQ416158	107458	-	Ocbimv22025550m.g	2222	CAA=>CGA	741	Q=>R	4	0.364475	NA	hypothetical protein OCBIM_22025550mg
Octopus bimaculoides	KQ416158	107690	-	Ocbimv22025550m.g	1990	AAT=>GAT	664	N=>D	4	0.2801	NA	hypothetical protein OCBIM_22025550mg
Octopus bimaculoides	KQ416158	107749	-	Ocbimv22025550m.g	1931	GAT=>GGT	644	D=>G	4	0.153	NA	hypothetical protein OCBIM_22025550mg
Octopus bimaculoides	KQ416158	107752	-	Ocbimv22025550m.g	1928	GAT=>GGT	643	D=>G	4	0.181525	NA	hypothetical protein OCBIM_22025550mg
Octopus bimaculoides	KQ416158	107794	-	Ocbimv22025550m.g	1886	AAT=>AGT	629	N=>S	4	0.66525	NA	hypothetical protein OCBIM_22025550mg
Octopus bimaculoides	KQ416158	107843	-	Ocbimv22025550m.g	1837	AGT=>GGT	613	S=>G	4	0.199225	NA	hypothetical protein OCBIM_22025550mg
Octopus bimaculoides	KQ416158	107851	-	Ocbimv22025550m.g	1829	GAT=>GGT	610	D=>G	4	0.153425	NA	hypothetical protein OCBIM_22025550mg
Octopus bimaculoides	KQ416158	108225	-	Ocbimv22025550m.g	1455	ATA=>ATG	485	I=>M	4	0.2202	NA	hypothetical protein OCBIM_22025550mg
Octopus bimaculoides	KQ416158	117161	-	Ocbimv22025551m.g	841	AGA=>GGA	281	R=>G	4	0.17775	NA	hypothetical protein OCBIM_22025551mg, partial
Octopus bimaculoides	KQ416158	117920	-	Ocbimv22025551m.g	82	AGA=>GGA	28	R=>G	4	0.85465	NA	hypothetical protein OCBIM_22025551mg, partial
Octopus bimaculoides	KQ416158	117959	-	Ocbimv22025551m.g	43	AAT=>GAT	15	N=>D	4	0.222125	NA	hypothetical protein OCBIM_22025551mg, partial
Octopus bimaculoides	KQ416158	117971	-	Ocbimv22025551m.g	31	AAG=>GAG	11	K=>E	4	0.220025	NA	hypothetical protein OCBIM_22025551mg, partial
Octopus bimaculoides	KQ416158	119929	-	Ocbimv22025552m.g	1808	AAG=>AGG	603	K=>R	4	0.14865	NA	hypothetical protein OCBIM_22025552mg, partial
Octopus bimaculoides	KQ416158	120092	-	Ocbimv22025552m.g	1645	AGT=>GGT	549	S=>G	4	0.240775	NA	hypothetical protein OCBIM_22025552mg, partial
Octopus bimaculoides	KQ416167	11823	+	Ocbimv22025790m.g	289	ACG=>GCG	97	T=>A	4	0.363075	NA	hypothetical protein OCBIM_22025790mg, partial
Octopus bimaculoides	KQ416167	12054	+	Ocbimv22025790m.g	520	AGT=>GGT	174	S=>G	4	0.52665	NA	hypothetical protein OCBIM_22025790mg, partial
Octopus bimaculoides	KQ416167	12213	+	Ocbimv22025790m.g	679	AAG=>GAG	227	K=>E	4	0.125075	NA	hypothetical protein OCBIM_22025790mg, partial
Octopus bimaculoides	KQ416167	12214	+	Ocbimv22025790m.g	680	AAG=>AGG	227	K=>R	4	0.830175	NA	hypothetical protein OCBIM_22025790mg, partial
Octopus bimaculoides	KQ416167	12438	+	Ocbimv22025790m.g	904	ACA=>GCA	302	T=>A	4	0.2496	NA	hypothetical protein OCBIM_22025790mg, partial
Octopus bimaculoides	KQ416167	12441	+	Ocbimv22025790m.g	907	ACG=>GCG	303	T=>A	4	0.3918	NA	hypothetical protein OCBIM_22025790mg, partial
Octopus bimaculoides	KQ416175	370284	-	Ocbimv22025880m.g	526	AGT=>GGT	176	S=>G	4	0.12765	7tm_1	PREDICTED: gastrin-releasing peptide receptor-like
Octopus bimaculoides	KQ416175	370650	-	Ocbimv22025880m.g	160	ATT=>GTT	54	I=>V	4	0.4184	NA	PREDICTED: gastrin-releasing peptide receptor-like
Octopus bimaculoides	KQ416175	370656	-	Ocbimv22025880m.g	154	ATT=>GTT	52	I=>V	4	0.524225	NA	PREDICTED: gastrin-releasing peptide receptor-like
Octopus bimaculoides	KQ416188	304448	+	Ocbimv22026374m.g	1304	AAG=>AGG	435	K=>R	4	0.26385	NA	PREDICTED: RILP-like protein 1 isoform X1
Octopus bimaculoides	KQ416188	428423	-	Ocbimv22026382m.g	3135	ATA=>ATG	1045	I=>M	4	0.214075	NA	hypothetical protein OCBIM_22026382mg, partial
Octopus bimaculoides	KQ416188	428526	-	Ocbimv22026382m.g	3032	GAG=>GGG	1011	E=>G	4	0.268475	NA	hypothetical protein OCBIM_22026382mg, partial
Octopus bimaculoides	KQ416188	428673	-	Ocbimv22026382m.g	2885	AAA=>AGA	962	K=>R	4	0.2499	NA	hypothetical protein OCBIM_22026382mg, partial
Octopus bimaculoides	KQ416188	428728	-	Ocbimv22026382m.g	2830	ATT=>GTT	944	I=>V	4	0.573825	NA	hypothetical protein OCBIM_22026382mg, partial
Octopus bimaculoides	KQ416188	429794	-	Ocbimv22026382m.g	2356	AAC=>GAC	786	N=>D	4	0.2357	NA	hypothetical protein OCBIM_22026382mg, partial
Octopus bimaculoides	KQ416189	270400	+	Ocbimv22026491m.g	58	AAT=>GAT	20	N=>D	2	1	NA	hypothetical protein OCBIM_22026491mg
Octopus bimaculoides	KQ416192	209799	-	Ocbimv22026552m.g	157	ATA=>GTA	53	I=>V	2	0.4121	WD40	PREDICTED: WD repeat, SAM and U-box domain-containing protein 1-like
Octopus bimaculoides	KQ416193	197723	-	Ocbimv22026563m.g	3851	TAT=>TGT	1284	Y=>C	4	0.602075	NA	hypothetical protein OCBIM_22026563mg
Octopus bimaculoides	KQ416193	197796	-	Ocbimv22026563m.g	3778	AGT=>GGT	1260	S=>G	4	0.414925	NA	hypothetical protein OCBIM_22026563mg
Octopus bimaculoides	KQ416193	198299	-	Ocbimv22026563m.g	3275	AAG=>AGG	1092	K=>R	4	0.639925	NA	hypothetical protein OCBIM_22026563mg
Octopus bimaculoides	KQ416193	199208	-	Ocbimv22026563m.g	2366	CAG=>CGG	789	Q=>R	4	0.3986	NA	hypothetical protein OCBIM_22026563mg
Octopus bimaculoides	KQ416193	199343	-	Ocbimv22026563m.g	2231	AAA=>AGA	744	K=>R	4	0.4473	NA	hypothetical protein OCBIM_22026563mg
Octopus bimaculoides	KQ416193	199353	-	Ocbimv22026563m.g	2221	AGC=>GGC	741	S=>G	4	0.61665	NA	hypothetical protein OCBIM_22026563mg
Octopus bimaculoides	KQ416193	523069	-	Ocbimv22026573m.g	757	AAT=>GAT	253	N=>D	4	0.8331	NA	PREDICTED: tetraspanin-3-like isoform X2
Octopus bimaculoides	KQ416193	523075	-	Ocbimv22026573m.g	751	AGT=>GGT	251	S=>G	4	0.77575	NA	PREDICTED: tetraspanin-3-like isoform X2
Octopus bimaculoides	KQ416193	583821	-	Ocbimv22026577m.g	1072	AGT=>GGT	358	S=>G	3	0.487533	NA	hypothetical protein OCBIM_22026577mg
Octopus bimaculoides	KQ416193	583842	-	Ocbimv22026577m.g	1051	AGT=>GGT	351	S=>G	3	0.2826	NA	hypothetical protein OCBIM_22026577mg
Octopus bimaculoides	KQ416193	583863	-	Ocbimv22026577m.g	1030	AGT=>GGT	344	S=>G	3	0.436667	NA	hypothetical protein OCBIM_22026577mg
Octopus bimaculoides	KQ416193	583884	-	Ocbimv22026577m.g	1009	AGT=>GGT	337	S=>G	3	0.416667	NA	hypothetical protein OCBIM_22026577mg
Octopus bimaculoides	KQ416197	6386	-	Ocbimv22026688m.g	1399	ATC=>GTC	467	I=>V	4	0.1682	NA	hypothetical protein OCBIM_22026688mg
Octopus bimaculoides	KQ416198	133575	+	Ocbimv22026728m.g	53	GAC=>GGC	18	D=>G	2	0.41665	NA	PREDICTED: uncharacterized protein LOC106878805
Octopus bimaculoides	KQ416198	224461	+	Ocbimv22026731m.g	404	AAA=>AGA	135	K=>R	4	0.828825	EF-hand_7	PREDICTED: calcineurin subunit B type 1
Octopus bimaculoides	KQ416198	224469	+	Ocbimv22026731m.g	412	ATT=>GTT	138	I=>V	4	0.8387	EF-hand_7	PREDICTED: calcineurin subunit B type 1
Octopus bimaculoides	KQ416198	458862	+	Ocbimv22026744m.g	163	AGA=>GGA	55	R=>G	4	0.323675	NA	PREDICTED: folliculin-like
Octopus bimaculoides	KQ416205	19404	-	Ocbimv22026916m.g	164	AAA=>AGA	55	K=>R	4	0.614625	UDPGP	PREDICTED: UDP-N-acetylhexosamine pyrophosphorylase-like
Octopus bimaculoides	KQ416205	508640	-	Ocbimv22026925m.g	1112	TAT=>TGT	371	Y=>C	4	0.470575	NA	PREDICTED: G-protein coupled receptor 183-A-like
Octopus bimaculoides	KQ416205	580447	+	Ocbimv22026926m.g	325	ACG=>GCG	109	T=>A	4	0.71915	NA	hypothetical protein OCBIM_22026926mg
Octopus bimaculoides	KQ416205	580628	+	Ocbimv22026926m.g	506	TAT=>TGT	169	Y=>C	4	0.96085	NA	hypothetical protein OCBIM_22026926mg
Octopus bimaculoides	KQ416213	79258	+	Ocbimv22027177m.g	167	TAC=>TGC	56	Y=>C	4	0.288	DUF1394	hypothetical protein OCBIM_22027177mg
Octopus bimaculoides	KQ416222	151179	-	Ocbimv22027350m.g	1301	CAA=>CGA	434	Q=>R	4	0.666725	NA	hypothetical protein OCBIM_22027350mg
Octopus bimaculoides	KQ416222	151203	-	Ocbimv22027350m.g	1277	CAG=>CGG	426	Q=>R	4	0.280075	NA	hypothetical protein OCBIM_22027350mg
Octopus bimaculoides	KQ416222	151239	-	Ocbimv22027350m.g	1241	CAG=>CGG	414	Q=>R	4	0.4381	NA	hypothetical protein OCBIM_22027350mg
Octopus bimaculoides	KQ416222	151248	-	Ocbimv22027350m.g	1232	GAC=>GGC	411	D=>G	4	0.632125	NA	hypothetical protein OCBIM_22027350mg
Octopus bimaculoides	KQ416223	94735	+	Ocbimv22027390m.g	67	AAG=>GAG	23	K=>E	4	0.227375	IBB	PREDICTED: importin subunit alpha-7-like
Octopus bimaculoides	KQ416223	123623	+	Ocbimv22027391m.g	164	TAC=>TGC	55	Y=>C	4	0.150175	NA	hypothetical protein OCBIM_22027391mg
Octopus bimaculoides	KQ416225	445211	+	Ocbimv22027483m.g	1231	ATA=>GTA	411	I=>V	4	0.90045	7tm_3	hypothetical protein OCBIM_22027483mg, partial
Octopus bimaculoides	KQ416225	445312	+	Ocbimv22027483m.g	1332	ATA=>ATG	444	I=>M	4	0.30945	7tm_3	hypothetical protein OCBIM_22027483mg, partial
Octopus bimaculoides	KQ416225	445481	+	Ocbimv22027483m.g	1501	AAA=>GAA	501	K=>E	4	0.496475	7tm_3	hypothetical protein OCBIM_22027483mg, partial
Octopus bimaculoides	KQ416225	445482	+	Ocbimv22027483m.g	1502	AAA=>AGA	501	K=>R	4	0.5475	7tm_3	hypothetical protein OCBIM_22027483mg, partial
Octopus bimaculoides	KQ416225	445652	+	Ocbimv22027483m.g	1672	AGT=>GGT	558	S=>G	4	0.667775	NA	hypothetical protein OCBIM_22027483mg, partial
Octopus bimaculoides	KQ416225	454105	+	Ocbimv22027483m.g	2134	AGT=>GGT	712	S=>G	4	0.48765	NA	hypothetical protein OCBIM_22027483mg, partial
Octopus bimaculoides	KQ416225	454150	+	Ocbimv22027483m.g	2179	ACA=>GCA	727	T=>A	4	0.848325	NA	hypothetical protein OCBIM_22027483mg, partial
Octopus bimaculoides	KQ416230	123433	+	Ocbimv22027669m.g	140	AAA=>AGA	47	K=>R	4	0.36395	Homeobox_KN	PREDICTED: iroquois-class homeodomain protein irx-3-like
Octopus bimaculoides	KQ416231	6873	+	Ocbimv22027692m.g	1505	AAT=>AGT	502	N=>S	4	0.169475	DUF1298	hypothetical protein OCBIM_22027692mg, partial
Octopus bimaculoides	KQ416231	21281	+	Ocbimv22027692m.g	2141	AAA=>AGA	714	K=>R	4	0.648225	NA	hypothetical protein OCBIM_22027692mg, partial
Octopus bimaculoides	KQ416232	247200	-	Ocbimv22027742m.g	376	AGG=>GGG	126	R=>G	4	0.729425	NA	hypothetical protein OCBIM_22027742mg, partial
Octopus bimaculoides	KQ416235	127341	-	Ocbimv22027865m.g	1027	ATA=>GTA	343	I=>V	4	0.88685	Ion_trans	potassium channel Kv1, partial
Octopus bimaculoides	KQ416235	127494	-	Ocbimv22027865m.g	874	ATT=>GTT	292	I=>V	4	0.5645	Ion_trans	potassium channel Kv1, partial
Octopus bimaculoides	KQ416235	127947	-	Ocbimv22027865m.g	421	ATG=>GTG	141	M=>V	4	0.948725	Ion_trans	potassium channel Kv1, partial
Octopus bimaculoides	KQ416235	127956	-	Ocbimv22027865m.g	412	ATC=>GTC	138	I=>V	4	0.818	Ion_trans	potassium channel Kv1, partial
Octopus bimaculoides	KQ416235	128052	-	Ocbimv22027865m.g	316	ATC=>GTC	106	I=>V	4	0.771775	NA	potassium channel Kv1, partial
Octopus bimaculoides	KQ416235	128295	-	Ocbimv22027865m.g	73	AGT=>GGT	25	S=>G	4	0.504	BTB_2	potassium channel Kv1, partial
Octopus bimaculoides	KQ416235	128336	-	Ocbimv22027865m.g	32	AAC=>AGC	11	N=>S	4	0.326375	BTB_2	potassium channel Kv1, partial
Octopus bimaculoides	KQ416244	67091	-	Ocbimv22028032m.g	1481	AAG=>AGG	494	K=>R	4	0.411425	NA	hypothetical protein OCBIM_22028032mg, partial
Octopus bimaculoides	KQ416246	36790	+	Ocbimv22028072m.g	182	AAA=>AGA	61	K=>R	4	0.1771	PRA1	PREDICTED: prenylated Rab acceptor protein 1-like
Octopus bimaculoides	KQ416246	66219	-	Ocbimv22028074m.g	2020	AGT=>GGT	674	S=>G	4	0.389625	Hydrolase	PREDICTED: sodium/potassium-transporting ATPase subunit alpha-like isoform X2
Octopus bimaculoides	KQ416249	54839	-	Ocbimv22028099m.g	824	AAG=>AGG	275	K=>R	4	0.440475	Tyr-DNA_phospho	PREDICTED: tyrosyl-DNA phosphodiesterase 1-like
Octopus bimaculoides	KQ416249	65172	-	Ocbimv22028099m.g	650	AAA=>AGA	217	K=>R	4	0.22055	Tyr-DNA_phospho	PREDICTED: tyrosyl-DNA phosphodiesterase 1-like
Octopus bimaculoides	KQ416251	420946	-	Ocbimv22028128m.g	1135	ACT=>GCT	379	T=>A	4	0.2487	NA	PREDICTED: uncharacterized protein LOC106880363
Octopus bimaculoides	KQ416251	421704	-	Ocbimv22028128m.g	377	AAA=>AGA	126	K=>R	4	0.37595	NA	PREDICTED: uncharacterized protein LOC106880363
Octopus bimaculoides	KQ416251	421739	-	Ocbimv22028128m.g	342	ATA=>ATG	114	I=>M	4	0.20305	NA	PREDICTED: uncharacterized protein LOC106880363
Octopus bimaculoides	KQ416251	421964	-	Ocbimv22028128m.g	117	ATA=>ATG	39	I=>M	4	0.620175	NA	PREDICTED: uncharacterized protein LOC106880363
Octopus bimaculoides	KQ416257	808954	+	Ocbimv22028397m.g	1769	TAT=>TGT	590	Y=>C	4	0.42695	NA	PREDICTED: protein FAM114A2-like isoform X1
Octopus bimaculoides	KQ416257	865205	-	Ocbimv22028399m.g	211	AGC=>GGC	71	S=>G	4	0.249925	NA	PREDICTED: nucleoporin p58/p45-like isoform X1
Octopus bimaculoides	KQ416257	865247	-	Ocbimv22028399m.g	169	ACC=>GCC	57	T=>A	4	0.676475	NA	PREDICTED: nucleoporin p58/p45-like isoform X1
Octopus bimaculoides	KQ416257	1099292	+	Ocbimv22028402m.g	1595	AAG=>AGG	532	K=>R	4	0.1358	NA	PREDICTED: myotubularin-related protein 8-like isoform X2
Octopus bimaculoides	KQ416259	84845	-	Ocbimv22028499m.g	295	ACT=>GCT	99	T=>A	2	1	LMBR1	hypothetical protein OCBIM_22028499mg
Octopus bimaculoides	KQ416260	46777	+	Ocbimv22028537m.g	407	AAA=>AGA	136	K=>R	4	0.155225	Metallophos	PREDICTED: metallophosphoesterase 1-like isoform X1
Octopus bimaculoides	KQ416260	525632	-	Ocbimv22028547m.g	617	AAA=>AGA	206	K=>R	4	0.265275	NA	hypothetical protein OCBIM_22028547mg, partial
Octopus bimaculoides	KQ416260	525645	-	Ocbimv22028547m.g	604	AGC=>GGC	202	S=>G	4	0.362525	NA	hypothetical protein OCBIM_22028547mg, partial
Octopus bimaculoides	KQ416264	505223	+	Ocbimv22028616m.g	421	ATC=>GTC	141	I=>V	4	0.8774	Vinculin	PREDICTED: catenin alpha-like
Octopus bimaculoides	KQ416264	507864	+	Ocbimv22028616m.g	740	AAG=>AGG	247	K=>R	4	0.3727	Vinculin	PREDICTED: catenin alpha-like
Octopus bimaculoides	KQ416264	507924	+	Ocbimv22028616m.g	800	GAT=>GGT	267	D=>G	4	0.560575	Vinculin	PREDICTED: catenin alpha-like
Octopus bimaculoides	KQ416264	507945	+	Ocbimv22028616m.g	821	CAG=>CGG	274	Q=>R	4	0.707575	Vinculin	PREDICTED: catenin alpha-like
Octopus bimaculoides	KQ416264	509221	+	Ocbimv22028616m.g	977	AAT=>AGT	326	N=>S	4	0.82945	Vinculin	PREDICTED: catenin alpha-like
Octopus bimaculoides	KQ416264	544960	+	Ocbimv22028616m.g	1837	AGT=>GGT	613	S=>G	4	0.744425	Vinculin	PREDICTED: catenin alpha-like
Octopus bimaculoides	KQ416270	542398	+	Ocbimv22028723m.g	214	AGG=>GGG	72	R=>G	4	0.1818	Neur_chan_LBD	hypothetical protein OCBIM_22028723mg, partial
Octopus bimaculoides	KQ416270	542483	+	Ocbimv22028723m.g	299	CAG=>CGG	100	Q=>R	4	0.5072	Neur_chan_LBD	hypothetical protein OCBIM_22028723mg, partial
Octopus bimaculoides	KQ416270	542531	+	Ocbimv22028723m.g	347	AAC=>AGC	116	N=>S	4	0.922225	Neur_chan_LBD	hypothetical protein OCBIM_22028723mg, partial
Octopus bimaculoides	KQ416270	542665	+	Ocbimv22028723m.g	481	ATT=>GTT	161	I=>V	4	0.4639	Neur_chan_memb	hypothetical protein OCBIM_22028723mg, partial
Octopus bimaculoides	KQ416270	542677	+	Ocbimv22028723m.g	493	ATT=>GTT	165	I=>V	4	0.46705	Neur_chan_memb	hypothetical protein OCBIM_22028723mg, partial
Octopus bimaculoides	KQ416272	439891	-	Ocbimv22028795m.g	380	AAT=>AGT	127	N=>S	4	0.536425	NA	PREDICTED: tetratricopeptide repeat protein 7B-like
Octopus bimaculoides	KQ416272	577456	-	Ocbimv22028814m.g	17434	ACC=>GCC	5812	T=>A	4	0.30145	NA	hypothetical protein OCBIM_22028814mg
Octopus bimaculoides	KQ416272	577702	-	Ocbimv22028814m.g	17188	AAC=>GAC	5730	N=>D	4	0.18335	NA	hypothetical protein OCBIM_22028814mg
Octopus bimaculoides	KQ416272	577759	-	Ocbimv22028814m.g	17131	AAG=>GAG	5711	K=>E	4	0.12395	NA	hypothetical protein OCBIM_22028814mg
Octopus bimaculoides	KQ416272	577810	-	Ocbimv22028814m.g	17080	AGG=>GGG	5694	R=>G	4	0.4705	NA	hypothetical protein OCBIM_22028814mg
Octopus bimaculoides	KQ416272	577839	-	Ocbimv22028814m.g	17051	AAT=>AGT	5684	N=>S	4	0.38065	NA	hypothetical protein OCBIM_22028814mg
Octopus bimaculoides	KQ416272	578077	-	Ocbimv22028814m.g	16813	AGC=>GGC	5605	S=>G	4	0.80055	NA	hypothetical protein OCBIM_22028814mg
Octopus bimaculoides	KQ416272	579132	-	Ocbimv22028814m.g	15758	CAT=>CGT	5253	H=>R	4	0.8247	NA	hypothetical protein OCBIM_22028814mg
Octopus bimaculoides	KQ416272	579145	-	Ocbimv22028814m.g	15745	AGT=>GGT	5249	S=>G	4	0.7688	NA	hypothetical protein OCBIM_22028814mg
Octopus bimaculoides	KQ416272	580416	-	Ocbimv22028814m.g	14474	AAG=>AGG	4825	K=>R	4	0.359275	NA	hypothetical protein OCBIM_22028814mg
Octopus bimaculoides	KQ416272	581280	-	Ocbimv22028814m.g	13610	TAT=>TGT	4537	Y=>C	4	0.11605	NA	hypothetical protein OCBIM_22028814mg
Octopus bimaculoides	KQ416272	581299	-	Ocbimv22028814m.g	13591	ACG=>GCG	4531	T=>A	4	0.559	NA	hypothetical protein OCBIM_22028814mg
Octopus bimaculoides	KQ416272	581566	-	Ocbimv22028814m.g	13324	AAT=>GAT	4442	N=>D	4	0.1633	NA	hypothetical protein OCBIM_22028814mg
Octopus bimaculoides	KQ416272	581869	-	Ocbimv22028814m.g	13021	AGT=>GGT	4341	S=>G	4	0.1295	NA	hypothetical protein OCBIM_22028814mg
Octopus bimaculoides	KQ416272	581980	-	Ocbimv22028814m.g	12910	ACA=>GCA	4304	T=>A	4	0.134	NA	hypothetical protein OCBIM_22028814mg
Octopus bimaculoides	KQ416272	582045	-	Ocbimv22028814m.g	12845	GAA=>GGA	4282	E=>G	4	0.301775	NA	hypothetical protein OCBIM_22028814mg
Octopus bimaculoides	KQ416272	582438	-	Ocbimv22028814m.g	12452	GAA=>GGA	4151	E=>G	4	0.1524	NA	hypothetical protein OCBIM_22028814mg
Octopus bimaculoides	KQ416272	582498	-	Ocbimv22028814m.g	12392	CAG=>CGG	4131	Q=>R	4	0.48075	NA	hypothetical protein OCBIM_22028814mg
Octopus bimaculoides	KQ416272	583309	-	Ocbimv22028814m.g	11581	AAT=>GAT	3861	N=>D	4	0.143275	NA	hypothetical protein OCBIM_22028814mg
Octopus bimaculoides	KQ416272	584602	-	Ocbimv22028814m.g	10288	ACA=>GCA	3430	T=>A	4	0.192575	NA	hypothetical protein OCBIM_22028814mg
Octopus bimaculoides	KQ416272	585841	-	Ocbimv22028814m.g	9049	AAC=>GAC	3017	N=>D	4	0.203825	NA	hypothetical protein OCBIM_22028814mg
Octopus bimaculoides	KQ416272	585961	-	Ocbimv22028814m.g	8929	AAT=>GAT	2977	N=>D	4	0.135625	NA	hypothetical protein OCBIM_22028814mg
Octopus bimaculoides	KQ416272	586116	-	Ocbimv22028814m.g	8774	TAT=>TGT	2925	Y=>C	4	0.13895	NA	hypothetical protein OCBIM_22028814mg
Octopus bimaculoides	KQ416272	589802	-	Ocbimv22028814m.g	8402	AAG=>AGG	2801	K=>R	4	0.336975	NA	hypothetical protein OCBIM_22028814mg
Octopus bimaculoides	KQ416272	599280	-	Ocbimv22028814m.g	8111	AAT=>AGT	2704	N=>S	4	0.27755	NA	hypothetical protein OCBIM_22028814mg
Octopus bimaculoides	KQ416272	599281	-	Ocbimv22028814m.g	8110	AAT=>GAT	2704	N=>D	4	0.3447	NA	hypothetical protein OCBIM_22028814mg
Octopus bimaculoides	KQ416272	599364	-	Ocbimv22028814m.g	8027	CAG=>CGG	2676	Q=>R	4	0.152975	NA	hypothetical protein OCBIM_22028814mg
Octopus bimaculoides	KQ416272	599439	-	Ocbimv22028814m.g	7952	CAG=>CGG	2651	Q=>R	4	0.59515	NA	hypothetical protein OCBIM_22028814mg
Octopus bimaculoides	KQ416272	604291	-	Ocbimv22028814m.g	7748	CAG=>CGG	2583	Q=>R	4	0.10845	NA	hypothetical protein OCBIM_22028814mg
Octopus bimaculoides	KQ416272	604298	-	Ocbimv22028814m.g	7741	AGT=>GGT	2581	S=>G	4	0.131575	NA	hypothetical protein OCBIM_22028814mg
Octopus bimaculoides	KQ416272	604355	-	Ocbimv22028814m.g	7684	ACA=>GCA	2562	T=>A	4	0.21305	NA	hypothetical protein OCBIM_22028814mg
Octopus bimaculoides	KQ416272	605138	-	Ocbimv22028814m.g	6901	ACT=>GCT	2301	T=>A	4	0.10755	NA	hypothetical protein OCBIM_22028814mg
Octopus bimaculoides	KQ416272	605375	-	Ocbimv22028814m.g	6664	AAT=>GAT	2222	N=>D	4	0.337	NA	hypothetical protein OCBIM_22028814mg
Octopus bimaculoides	KQ416272	605538	-	Ocbimv22028814m.g	6501	ATA=>ATG	2167	I=>M	4	0.65055	NA	hypothetical protein OCBIM_22028814mg
Octopus bimaculoides	KQ416272	608392	-	Ocbimv22028814m.g	3647	AAG=>AGG	1216	K=>R	4	0.41495	NA	hypothetical protein OCBIM_22028814mg
Octopus bimaculoides	KQ416272	608393	-	Ocbimv22028814m.g	3646	AAG=>GAG	1216	K=>E	4	0.1624	NA	hypothetical protein OCBIM_22028814mg
Octopus bimaculoides	KQ416272	608404	-	Ocbimv22028814m.g	3635	GAA=>GGA	1212	E=>G	4	0.119925	NA	hypothetical protein OCBIM_22028814mg
Octopus bimaculoides	KQ416272	609905	-	Ocbimv22028814m.g	2134	AAG=>GAG	712	K=>E	4	0.158825	NA	hypothetical protein OCBIM_22028814mg
Octopus bimaculoides	KQ416272	610060	-	Ocbimv22028814m.g	1979	AAG=>AGG	660	K=>R	3	0.1268	NA	hypothetical protein OCBIM_22028814mg
Octopus bimaculoides	KQ416272	610376	-	Ocbimv22028814m.g	1663	AGG=>GGG	555	R=>G	4	0.32	NA	hypothetical protein OCBIM_22028814mg
Octopus bimaculoides	KQ416272	610561	-	Ocbimv22028814m.g	1478	TAC=>TGC	493	Y=>C	4	0.118325	NA	hypothetical protein OCBIM_22028814mg
Octopus bimaculoides	KQ416274	185589	+	Ocbimv22028885m.g	1501	ATT=>GTT	501	I=>V	4	0.427	NA	hypothetical protein OCBIM_22028885mg
Octopus bimaculoides	KQ416274	283422	+	Ocbimv22028887m.g	1585	AGC=>GGC	529	S=>G	4	0.561225	NA	hypothetical protein OCBIM_22028887mg
Octopus bimaculoides	KQ416279	295244	+	Ocbimv22029000m.g	1217	AAA=>AGA	406	K=>R	4	0.2998	NA	PREDICTED: RUN domain-containing protein 3B-like
Octopus bimaculoides	KQ416279	295726	+	Ocbimv22029000m.g	1699	AGC=>GGC	567	S=>G	4	0.239775	NA	PREDICTED: RUN domain-containing protein 3B-like
Octopus bimaculoides	KQ416288	83319	+	Ocbimv22029147m.g	50	AAC=>AGC	17	N=>S	4	0.53525	NA	hypothetical protein OCBIM_22029147mg
Octopus bimaculoides	KQ416288	83424	+	Ocbimv22029147m.g	155	AAG=>AGG	52	K=>R	4	0.19835	NA	hypothetical protein OCBIM_22029147mg
Octopus bimaculoides	KQ416291	17729	-	Ocbimv22029207m.g	1003	AGT=>GGT	335	S=>G	4	0.83365	NA	PREDICTED: uncharacterized protein LOC106881850
Octopus bimaculoides	KQ416297	72907	+	Ocbimv22029316m.g	376	AAA=>GAA	126	K=>E	4	0.3424	NA	PREDICTED: vesicle-trafficking protein SEC22b-like
Octopus bimaculoides	KQ416298	214449	+	Ocbimv22029328m.g	907	ACA=>GCA	303	T=>A	2	0.49565	NA	hypothetical protein OCBIM_22029328mg
Octopus bimaculoides	KQ416303	90824	-	Ocbimv22029385m.g	568	ACC=>GCC	190	T=>A	4	0.19815	NA	hypothetical protein OCBIM_22029385mg
Octopus bimaculoides	KQ416303	90874	-	Ocbimv22029385m.g	518	AAA=>AGA	173	K=>R	4	0.249525	NA	hypothetical protein OCBIM_22029385mg
Octopus bimaculoides	KQ416303	90894	-	Ocbimv22029385m.g	498	ATA=>ATG	166	I=>M	4	0.8487	NA	hypothetical protein OCBIM_22029385mg
Octopus bimaculoides	KQ416303	90922	-	Ocbimv22029385m.g	470	AAC=>AGC	157	N=>S	4	0.762225	NA	hypothetical protein OCBIM_22029385mg
Octopus bimaculoides	KQ416303	90971	-	Ocbimv22029385m.g	421	ACG=>GCG	141	T=>A	3	0.239	PMP22_Claudin	hypothetical protein OCBIM_22029385mg
Octopus bimaculoides	KQ416303	115976	-	Ocbimv22029385m.g	74	AAC=>AGC	25	N=>S	3	0.527767	PMP22_Claudin	hypothetical protein OCBIM_22029385mg
Octopus bimaculoides	KQ416305	406828	-	Ocbimv22029418m.g	299	AAG=>AGG	100	K=>R	4	0.443375	Fasciclin	hypothetical protein OCBIM_22029418mg
Octopus bimaculoides	KQ416308	490362	-	Ocbimv22029470m.g	484	AGC=>GGC	162	S=>G	4	0.202425	adh_short	PREDICTED: 3-ketodihydrosphingosine reductase-like isoform X1
Octopus bimaculoides	KQ416311	650204	-	Ocbimv22029518m.g	1499	TAC=>TGC	500	Y=>C	4	0.22205	NA	PREDICTED: oxysterol-binding protein-related protein 6-like isoform X4
Octopus bimaculoides	KQ416311	678917	-	Ocbimv22029518m.g	1180	AGA=>GGA	394	R=>G	4	0.620925	NA	PREDICTED: oxysterol-binding protein-related protein 6-like isoform X4
Octopus bimaculoides	KQ416330	17193	-	Ocbimv22030008m.g	1238	AAG=>AGG	413	K=>R	4	0.3565	NA	hypothetical protein OCBIM_22030008mg
Octopus bimaculoides	KQ416330	17194	-	Ocbimv22030008m.g	1237	AAG=>GAG	413	K=>E	4	0.367	NA	hypothetical protein OCBIM_22030008mg
Octopus bimaculoides	KQ416330	17467	-	Ocbimv22030008m.g	964	AAT=>GAT	322	N=>D	4	0.534625	NA	hypothetical protein OCBIM_22030008mg
Octopus bimaculoides	KQ416337	248223	-	Ocbimv22030179m.g	2411	GAG=>GGG	804	E=>G	4	0.35305	NA	PREDICTED: dynamin-binding protein-like
Octopus bimaculoides	KQ416350	60813	+	Ocbimv22030442m.g	2419	ATT=>GTT	807	I=>V	4	0.62435	TRAPPC9-Trs120	PREDICTED: trafficking protein particle complex subunit 9-like
Octopus bimaculoides	KQ416359	899041	+	Ocbimv22030607m.g	374	CAG=>CGG	125	Q=>R	2	0.54165	SK_channel	PREDICTED: small conductance calcium-activated potassium channel protein 2-like isoform X3
Octopus bimaculoides	KQ416359	899119	+	Ocbimv22030607m.g	452	CAG=>CGG	151	Q=>R	4	0.3486	SK_channel	PREDICTED: small conductance calcium-activated potassium channel protein 2-like isoform X3
Octopus bimaculoides	KQ416359	899241	+	Ocbimv22030607m.g	574	ACG=>GCG	192	T=>A	3	0.4619	NA	PREDICTED: small conductance calcium-activated potassium channel protein 2-like isoform X3
Octopus bimaculoides	KQ416359	899254	+	Ocbimv22030607m.g	587	AAG=>AGG	196	K=>R	3	0.3312	NA	PREDICTED: small conductance calcium-activated potassium channel protein 2-like isoform X3
Octopus bimaculoides	KQ416359	899853	+	Ocbimv22030607m.g	1186	AGA=>GGA	396	R=>G	3	0.443	CaMBD	PREDICTED: small conductance calcium-activated potassium channel protein 2-like isoform X3
Octopus bimaculoides	KQ416373	903408	+	Ocbimv22030868m.g	620	AAA=>AGA	207	K=>R	4	0.252225	NA	PREDICTED: uncharacterized protein LOC106883563 isoform X3
Octopus bimaculoides	KQ416373	905205	+	Ocbimv22030868m.g	2417	AAG=>AGG	806	K=>R	4	0.302325	NA	PREDICTED: uncharacterized protein LOC106883563 isoform X3
Octopus bimaculoides	KQ416379	578526	+	Ocbimv22030969m.g	433	AGG=>GGG	145	R=>G	4	0.6244	zf-C3HC4_3	hypothetical protein OCBIM_22030969mg
Octopus bimaculoides	KQ416395	74015	+	Ocbimv22031393m.g	166	AAT=>GAT	56	N=>D	4	0.43765	NA	PREDICTED: uncharacterized protein LOC106883787
Octopus bimaculoides	KQ416395	74016	+	Ocbimv22031393m.g	167	AAT=>AGT	56	N=>S	4	0.251	NA	PREDICTED: uncharacterized protein LOC106883787
Octopus bimaculoides	KQ416395	74136	+	Ocbimv22031393m.g	287	TAT=>TGT	96	Y=>C	4	0.4183	NA	PREDICTED: uncharacterized protein LOC106883787
Octopus bimaculoides	KQ416395	134754	+	Ocbimv22031394m.g	113	AAC=>AGC	38	N=>S	4	0.19435	Jiraiya	hypothetical protein OCBIM_22031394mg, partial
Octopus bimaculoides	KQ416395	134871	+	Ocbimv22031394m.g	230	AAG=>AGG	77	K=>R	4	0.6696	Jiraiya	hypothetical protein OCBIM_22031394mg, partial
Octopus bimaculoides	KQ416395	159000	+	Ocbimv22031395m.g	164	AAC=>AGC	55	N=>S	2	0.14835	NA	hypothetical protein OCBIM_22031395mg
Octopus bimaculoides	KQ416399	44359	+	Ocbimv22031455m.g	2279	TAC=>TGC	760	Y=>C	3	0.468233	NA	hypothetical protein OCBIM_22031455mg
Octopus bimaculoides	KQ416405	16255	+	Ocbimv22031765m.g	286	AGG=>GGG	96	R=>G	3	0.7607	Sushi	PREDICTED: protein lev-9-like
Octopus bimaculoides	KQ416415	199182	+	Ocbimv22031981m.g	128	GAA=>GGA	43	E=>G	4	0.193875	NA	hypothetical protein OCBIM_22031981mg, partial
Octopus bimaculoides	KQ416415	211635	+	Ocbimv22031981m.g	449	CAG=>CGG	150	Q=>R	4	0.633425	Fascin	hypothetical protein OCBIM_22031981mg, partial
Octopus bimaculoides	KQ416442	121760	-	Ocbimv22032621m.g	395	AAA=>AGA	132	K=>R	3	0.532133	NA	PREDICTED: myb protein-like isoform X1
Octopus bimaculoides	KQ416442	121781	-	Ocbimv22032621m.g	374	TAT=>TGT	125	Y=>C	4	0.674625	NA	PREDICTED: myb protein-like isoform X1
Octopus bimaculoides	KQ416444	553576	+	Ocbimv22032689m.g	784	AAC=>GAC	262	N=>D	4	0.56305	NA	PREDICTED: peregrin-like
Octopus bimaculoides	KQ416444	554119	+	Ocbimv22032689m.g	1327	ACA=>GCA	443	T=>A	4	0.49275	NA	PREDICTED: peregrin-like
Octopus bimaculoides	KQ416444	587694	+	Ocbimv22032689m.g	2063	AAG=>AGG	688	K=>R	4	0.471875	Bromodomain	PREDICTED: peregrin-like
Octopus bimaculoides	KQ416444	622858	+	Ocbimv22032689m.g	2509	AAG=>GAG	837	K=>E	4	0.377125	NA	PREDICTED: peregrin-like
Octopus bimaculoides	KQ416444	626410	+	Ocbimv22032689m.g	2881	AAT=>GAT	961	N=>D	4	0.240025	NA	PREDICTED: peregrin-like
Octopus bimaculoides	KQ416444	626641	+	Ocbimv22032689m.g	3112	AGC=>GGC	1038	S=>G	4	0.355325	NA	PREDICTED: peregrin-like
Octopus bimaculoides	KQ416444	626689	+	Ocbimv22032689m.g	3160	AGC=>GGC	1054	S=>G	4	0.26995	NA	PREDICTED: peregrin-like
Octopus bimaculoides	KQ416449	373554	+	Ocbimv22032735m.g	193	ATT=>GTT	65	I=>V	4	0.41505	NA	hypothetical protein OCBIM_22032735mg
Octopus bimaculoides	KQ416449	373647	+	Ocbimv22032735m.g	286	AAT=>GAT	96	N=>D	4	0.13115	NA	hypothetical protein OCBIM_22032735mg
Octopus bimaculoides	KQ416449	373648	+	Ocbimv22032735m.g	287	AAT=>AGT	96	N=>S	4	0.147225	NA	hypothetical protein OCBIM_22032735mg
Octopus bimaculoides	KQ416449	373714	+	Ocbimv22032735m.g	353	TAC=>TGC	118	Y=>C	4	0.5339	NA	hypothetical protein OCBIM_22032735mg
Octopus bimaculoides	KQ416450	285480	-	Ocbimv22032810m.g	1607	TAT=>TGT	536	Y=>C	4	0.312825	NA	hypothetical protein OCBIM_22032810mg
Octopus bimaculoides	KQ416450	285747	-	Ocbimv22032810m.g	1340	AAC=>AGC	447	N=>S	4	0.274075	NA	hypothetical protein OCBIM_22032810mg
Octopus bimaculoides	KQ416450	285748	-	Ocbimv22032810m.g	1339	AAC=>GAC	447	N=>D	4	0.33265	NA	hypothetical protein OCBIM_22032810mg
Octopus bimaculoides	KQ416450	286396	-	Ocbimv22032810m.g	807	ATA=>ATG	269	I=>M	4	0.38445	ARID	hypothetical protein OCBIM_22032810mg
Octopus bimaculoides	KQ416450	294496	-	Ocbimv22032810m.g	445	ATG=>GTG	149	M=>V	4	0.3483	NA	hypothetical protein OCBIM_22032810mg
Octopus bimaculoides	KQ416453	20382	-	Ocbimv22032854m.g	2219	AAG=>AGG	740	K=>R	4	0.306625	NA	hypothetical protein OCBIM_22032854mg, partial
Octopus bimaculoides	KQ416453	20587	-	Ocbimv22032854m.g	2014	AGC=>GGC	672	S=>G	4	0.255825	NA	hypothetical protein OCBIM_22032854mg, partial
Octopus bimaculoides	KQ416453	20599	-	Ocbimv22032854m.g	2002	ATG=>GTG	668	M=>V	4	0.66845	NA	hypothetical protein OCBIM_22032854mg, partial
Octopus bimaculoides	KQ416453	21624	-	Ocbimv22032854m.g	977	AAG=>AGG	326	K=>R	4	0.909925	NA	hypothetical protein OCBIM_22032854mg, partial
Octopus bimaculoides	KQ416453	21853	-	Ocbimv22032854m.g	748	AGC=>GGC	250	S=>G	4	0.704175	NA	hypothetical protein OCBIM_22032854mg, partial
Octopus bimaculoides	KQ416453	21886	-	Ocbimv22032854m.g	715	AGT=>GGT	239	S=>G	4	0.7625	NA	hypothetical protein OCBIM_22032854mg, partial
Octopus bimaculoides	KQ416453	21909	-	Ocbimv22032854m.g	692	CAG=>CGG	231	Q=>R	4	0.7625	NA	hypothetical protein OCBIM_22032854mg, partial
Octopus bimaculoides	KQ416453	21921	-	Ocbimv22032854m.g	680	GAG=>GGG	227	E=>G	4	0.8114	NA	hypothetical protein OCBIM_22032854mg, partial
Octopus bimaculoides	KQ416453	21927	-	Ocbimv22032854m.g	674	AAA=>AGA	225	K=>R	4	0.54465	NA	hypothetical protein OCBIM_22032854mg, partial
Octopus bimaculoides	KQ416453	22465	-	Ocbimv22032854m.g	136	ACC=>GCC	46	T=>A	4	0.47315	NA	hypothetical protein OCBIM_22032854mg, partial
Octopus bimaculoides	KQ416453	144108	+	Ocbimv22032855m.g	232	AGA=>GGA	78	R=>G	4	0.7485	NA	hypothetical protein OCBIM_22032855mg, partial
Octopus bimaculoides	KQ416453	144408	+	Ocbimv22032855m.g	532	AAA=>GAA	178	K=>E	4	0.362525	NA	hypothetical protein OCBIM_22032855mg, partial
Octopus bimaculoides	KQ416453	186069	+	Ocbimv22032858m.g	111	ATA=>ATG	37	I=>M	4	0.271625	NA	hypothetical protein OCBIM_22032858mg
Octopus bimaculoides	KQ416453	256234	-	Ocbimv22032861m.g	701	AAT=>AGT	234	N=>S	4	0.143475	NA	PREDICTED: probable serine/threonine-protein kinase DDB_G0267686
Octopus bimaculoides	KQ416456	271433	+	Ocbimv22032884m.g	844	AAG=>GAG	282	K=>E	4	0.186475	NA	hypothetical protein OCBIM_22032884mg
Octopus bimaculoides	KQ416456	271434	+	Ocbimv22032884m.g	845	AAG=>AGG	282	K=>R	4	0.4258	NA	hypothetical protein OCBIM_22032884mg
Octopus bimaculoides	KQ416463	42206	+	Ocbimv22032982m.g	643	AGC=>GGC	215	S=>G	4	0.513175	NA	PREDICTED: DDB1- and CUL4-associated factor 6-like
Octopus bimaculoides	KQ416478	39825	-	Ocbimv22033375m.g	8986	ACT=>GCT	2996	T=>A	4	0.4292	NA	PREDICTED: titin-like
Octopus bimaculoides	KQ416478	43151	-	Ocbimv22033375m.g	5660	AAA=>AGA	1887	K=>R	4	0.27495	NA	PREDICTED: titin-like
Octopus bimaculoides	KQ416478	43152	-	Ocbimv22033375m.g	5659	AAA=>GAA	1887	K=>E	4	0.2723	NA	PREDICTED: titin-like
Octopus bimaculoides	KQ416478	47891	-	Ocbimv22033375m.g	920	AAG=>AGG	307	K=>R	4	0.5257	NA	PREDICTED: titin-like
Octopus bimaculoides	KQ416479	575074	-	Ocbimv22033387m.g	1024	ACT=>GCT	342	T=>A	4	0.2522	NA	PREDICTED: peroxisomal acyl-coenzyme A oxidase 1-like
Octopus bimaculoides	KQ416479	822487	+	Ocbimv22033393m.g	445	ATT=>GTT	149	I=>V	4	0.340625	Ank_2	PREDICTED: serine/threonine-protein kinase TNNI3K-like isoform X1
Octopus bimaculoides	KQ416479	823523	+	Ocbimv22033393m.g	1481	CAA=>CGA	494	Q=>R	4	1	Pkinase_Tyr	PREDICTED: serine/threonine-protein kinase TNNI3K-like isoform X1
Octopus bimaculoides	KQ416484	93721	-	Ocbimv22033543m.g	1844	AAG=>AGG	615	K=>R	4	0.9	NA	PREDICTED: uncharacterized protein LOC106883958
Octopus bimaculoides	KQ416484	93877	-	Ocbimv22033543m.g	1688	CAC=>CGC	563	H=>R	4	0.916675	NA	PREDICTED: uncharacterized protein LOC106883958
Octopus bimaculoides	KQ416487	247467	+	Ocbimv22033601m.g	155	TAT=>TGT	52	Y=>C	4	0.458225	NA	hypothetical protein OCBIM_22033601mg
Octopus bimaculoides	KQ416491	659467	+	Ocbimv22033702m.g	1168	ACC=>GCC	390	T=>A	2	0.2381	NA	hypothetical protein OCBIM_22033702mg
Octopus bimaculoides	KQ416491	661646	+	Ocbimv22033702m.g	3347	GAA=>GGA	1116	E=>G	2	0.28975	NA	hypothetical protein OCBIM_22033702mg
Octopus bimaculoides	KQ416491	661655	+	Ocbimv22033702m.g	3356	CAG=>CGG	1119	Q=>R	3	0.811967	NA	hypothetical protein OCBIM_22033702mg
Octopus bimaculoides	KQ416491	661985	+	Ocbimv22033702m.g	3686	GAG=>GGG	1229	E=>G	4	0.352775	NA	hypothetical protein OCBIM_22033702mg
Octopus bimaculoides	KQ416491	662866	+	Ocbimv22033702m.g	4567	AGC=>GGC	1523	S=>G	4	0.579375	NA	hypothetical protein OCBIM_22033702mg
Octopus bimaculoides	KQ416491	663584	+	Ocbimv22033702m.g	5285	TAT=>TGT	1762	Y=>C	4	0.70635	NA	hypothetical protein OCBIM_22033702mg
Octopus bimaculoides	KQ416491	663604	+	Ocbimv22033702m.g	5305	AAG=>GAG	1769	K=>E	3	0.366067	NA	hypothetical protein OCBIM_22033702mg
Octopus bimaculoides	KQ416491	663605	+	Ocbimv22033702m.g	5306	AAG=>AGG	1769	K=>R	4	0.386925	NA	hypothetical protein OCBIM_22033702mg
Octopus bimaculoides	KQ416491	664873	+	Ocbimv22033702m.g	6574	ATG=>GTG	2192	M=>V	4	0.572425	NA	hypothetical protein OCBIM_22033702mg
Octopus bimaculoides	KQ416491	667210	+	Ocbimv22033702m.g	8911	ACA=>GCA	2971	T=>A	4	0.6093	NA	hypothetical protein OCBIM_22033702mg
Octopus bimaculoides	KQ416491	667288	+	Ocbimv22033702m.g	8989	ATC=>GTC	2997	I=>V	3	0.4	NA	hypothetical protein OCBIM_22033702mg
Octopus bimaculoides	KQ416491	667534	+	Ocbimv22033702m.g	9235	ATA=>GTA	3079	I=>V	4	0.2301	NA	hypothetical protein OCBIM_22033702mg
Octopus bimaculoides	KQ416494	22319	+	Ocbimv22033718m.g	419	AAT=>AGT	140	N=>S	4	0.176	NA	hypothetical protein OCBIM_22033718mg
Octopus bimaculoides	KQ416494	24276	+	Ocbimv22033718m.g	898	AGC=>GGC	300	S=>G	4	0.28905	NA	hypothetical protein OCBIM_22033718mg
Octopus bimaculoides	KQ416494	40488	+	Ocbimv22033718m.g	1270	AGC=>GGC	424	S=>G	4	0.37545	NA	hypothetical protein OCBIM_22033718mg
Octopus bimaculoides	KQ416494	40668	+	Ocbimv22033718m.g	1450	AGC=>GGC	484	S=>G	4	0.21565	NA	hypothetical protein OCBIM_22033718mg
Octopus bimaculoides	KQ416494	40939	+	Ocbimv22033718m.g	1721	TAC=>TGC	574	Y=>C	4	0.225675	NA	hypothetical protein OCBIM_22033718mg
Octopus bimaculoides	KQ416507	312580	-	Ocbimv22034000m.g	1729	AGA=>GGA	577	R=>G	4	0.8172	NA	PREDICTED: uncharacterized protein LOC106884017
Octopus bimaculoides	KQ416507	321904	-	Ocbimv22034000m.g	16	ATT=>GTT	6	I=>V	4	0.234225	NA	PREDICTED: uncharacterized protein LOC106884017
Octopus bimaculoides	KQ416508	488268	+	Ocbimv22034044m.g	1097	AAA=>AGA	366	K=>R	4	0.4691	NA	PREDICTED: uncharacterized protein LOC106884030 isoform X2
Octopus bimaculoides	KQ416508	518146	-	Ocbimv22034049m.g	1154	AAA=>AGA	385	K=>R	4	0.328	NA	PREDICTED: zinc finger protein 16-like
Octopus bimaculoides	KQ416508	518407	-	Ocbimv22034049m.g	893	AAT=>AGT	298	N=>S	4	0.5241	zf-C2H2	PREDICTED: zinc finger protein 16-like
Octopus bimaculoides	KQ416508	529683	-	Ocbimv22034049m.g	619	AGA=>GGA	207	R=>G	4	0.25085	NA	PREDICTED: zinc finger protein 16-like
Octopus bimaculoides	KQ416508	529844	-	Ocbimv22034049m.g	458	AAA=>AGA	153	K=>R	4	0.29505	zf-C2H2	PREDICTED: zinc finger protein 16-like
Octopus bimaculoides	KQ416508	657526	-	Ocbimv22034058m.g	1175	CAG=>CGG	392	Q=>R	4	0.768275	zf-C2H2	PREDICTED: zinc finger protein 271-like
Octopus bimaculoides	KQ416508	657907	-	Ocbimv22034058m.g	794	AAA=>AGA	265	K=>R	4	0.40685	NA	PREDICTED: zinc finger protein 271-like
Octopus bimaculoides	KQ416508	658474	-	Ocbimv22034058m.g	227	AAG=>AGG	76	K=>R	4	0.642225	NA	PREDICTED: zinc finger protein 271-like
Octopus bimaculoides	KQ416508	658489	-	Ocbimv22034058m.g	212	AAG=>AGG	71	K=>R	4	0.4637	NA	PREDICTED: zinc finger protein 271-like
Octopus bimaculoides	KQ416508	742441	+	Ocbimv22034061m.g	677	AAA=>AGA	226	K=>R	3	0.307	zf-C2H2	PREDICTED: gastrula zinc finger protein XlCGF7.1-like
Octopus bimaculoides	KQ416508	839548	-	Ocbimv22034063m.g	1404	ATA=>ATG	468	I=>M	3	0.3373	NA	PREDICTED: zinc finger protein OZF-like
Octopus bimaculoides	KQ416508	839629	-	Ocbimv22034063m.g	1323	ATA=>ATG	441	I=>M	3	0.531833	NA	PREDICTED: zinc finger protein OZF-like
Octopus bimaculoides	KQ416508	839631	-	Ocbimv22034063m.g	1321	ATA=>GTA	441	I=>V	3	0.472233	NA	PREDICTED: zinc finger protein OZF-like
Octopus bimaculoides	KQ416508	967996	+	Ocbimv22034070m.g	52	ATT=>GTT	18	I=>V	4	0.21675	NA	PREDICTED: zinc finger protein OZF-like
Octopus bimaculoides	KQ416508	1093678	-	Ocbimv22034076m.g	1319	CAG=>CGG	440	Q=>R	4	0.536125	NA	PREDICTED: zinc finger protein 2-like
Octopus bimaculoides	KQ416508	1093921	-	Ocbimv22034076m.g	1076	AAA=>AGA	359	K=>R	4	0.34245	NA	PREDICTED: zinc finger protein 2-like
Octopus bimaculoides	KQ416518	547208	+	Ocbimv22034182m.g	2534	AAG=>AGG	845	K=>R	4	0.543925	CaM_bdg_C0	PREDICTED: glutamate [NMDA] receptor subunit 1-like isoform X2
Octopus bimaculoides	KQ416518	569609	+	Ocbimv22034182m.g	2878	ACG=>GCG	960	T=>A	4	0.150525	NA	PREDICTED: glutamate [NMDA] receptor subunit 1-like isoform X2
Octopus bimaculoides	KQ416518	573936	+	Ocbimv22034183m.g	199	ATT=>GTT	67	I=>V	4	0.12425	NA	hypothetical protein OCBIM_22034183mg
Octopus bimaculoides	KQ416526	550603	+	Ocbimv22034237m.g	967	ATC=>GTC	323	I=>V	4	0.665875	PI-PLC-X	hypothetical protein OCBIM_22034237mg, partial
Octopus bimaculoides	KQ416526	589128	+	Ocbimv22034237m.g	2005	ATG=>GTG	669	M=>V	4	0.552875	PI-PLC-Y	hypothetical protein OCBIM_22034237mg, partial
Octopus bimaculoides	KQ416531	104363	-	Ocbimv22034425m.g	2384	AAG=>AGG	795	K=>R	4	0.55495	NA	hypothetical protein OCBIM_22034425mg
Octopus bimaculoides	KQ416531	105084	-	Ocbimv22034425m.g	2306	AAG=>AGG	769	K=>R	3	0.223433	NA	hypothetical protein OCBIM_22034425mg
Octopus bimaculoides	KQ416531	105093	-	Ocbimv22034425m.g	2297	AAC=>AGC	766	N=>S	2	0.29095	NA	hypothetical protein OCBIM_22034425mg
Octopus bimaculoides	KQ416531	116966	-	Ocbimv22034425m.g	1325	AAG=>AGG	442	K=>R	2	0.2316	NA	hypothetical protein OCBIM_22034425mg
Octopus bimaculoides	KQ416531	116967	-	Ocbimv22034425m.g	1324	AAG=>GAG	442	K=>E	3	0.262633	NA	hypothetical protein OCBIM_22034425mg
Octopus bimaculoides	KQ416534	496110	+	Ocbimv22034471m.g	638	AAC=>AGC	213	N=>S	4	0.85045	NA	hypothetical protein OCBIM_22034471mg, partial
Octopus bimaculoides	KQ416536	523105	-	Ocbimv22034548m.g	413	CAG=>CGG	138	Q=>R	2	0.875	NA	PREDICTED: homeobox protein Nkx-2.3-like
Octopus bimaculoides	KQ416540	180283	-	Ocbimv22034615m.g	773	CAG=>CGG	258	Q=>R	4	0.79265	NA	hypothetical protein OCBIM_22034615mg
Octopus bimaculoides	KQ416540	180550	-	Ocbimv22034615m.g	506	AAG=>AGG	169	K=>R	4	0.5848	NA	hypothetical protein OCBIM_22034615mg
Octopus bimaculoides	KQ416540	180683	-	Ocbimv22034615m.g	373	AGT=>GGT	125	S=>G	4	0.535675	NA	hypothetical protein OCBIM_22034615mg
Octopus bimaculoides	KQ416546	4630	+	Ocbimv22034666m.g	39	ATA=>ATG	13	I=>M	4	0.134875	Tetraspannin	hypothetical protein OCBIM_22034666mg, partial
Octopus bimaculoides	KQ416546	109813	-	Ocbimv22034669m.g	517	AGA=>GGA	173	R=>G	4	0.496575	NA	PREDICTED: ras-related protein Rap-2c-like
Octopus bimaculoides	KQ416547	252238	+	Ocbimv22034704m.g	229	AAT=>GAT	77	N=>D	4	0.33665	PIP49_C	PREDICTED: protein FAM69A-like, partial
Octopus bimaculoides	KQ416568	138056	-	Ocbimv22035023m.g	5933	TAC=>TGC	1978	Y=>C	3	0.14235	NA	hypothetical protein OCBIM_22035023mg
Octopus bimaculoides	KQ416568	167198	-	Ocbimv22035023m.g	4426	AAA=>GAA	1476	K=>E	4	0.258375	Cadherin	hypothetical protein OCBIM_22035023mg
Octopus bimaculoides	KQ416568	201052	-	Ocbimv22035023m.g	2952	ATA=>ATG	984	I=>M	4	0.42435	NA	hypothetical protein OCBIM_22035023mg
Octopus bimaculoides	KQ416568	214539	-	Ocbimv22035023m.g	1484	AAG=>AGG	495	K=>R	4	0.542025	NA	hypothetical protein OCBIM_22035023mg
Octopus bimaculoides	KQ416568	214542	-	Ocbimv22035023m.g	1481	AAC=>AGC	494	N=>S	4	0.43665	NA	hypothetical protein OCBIM_22035023mg
Octopus bimaculoides	KQ416581	282678	-	Ocbimv22035337m.g	308	GAT=>GGT	103	D=>G	4	0.3499	NA	hypothetical protein OCBIM_22035337mg
Octopus bimaculoides	KQ416581	282681	-	Ocbimv22035337m.g	305	GAT=>GGT	102	D=>G	4	0.32055	NA	hypothetical protein OCBIM_22035337mg
Octopus bimaculoides	KQ416582	174555	+	Ocbimv22035357m.g	205	AGC=>GGC	69	S=>G	4	0.65	zf-HC5HC2H_2	hypothetical protein OCBIM_22035357mg
Octopus bimaculoides	KQ416582	183208	+	Ocbimv22035357m.g	1811	AAT=>AGT	604	N=>S	4	0.309075	NA	hypothetical protein OCBIM_22035357mg
Octopus bimaculoides	KQ416582	183436	+	Ocbimv22035357m.g	2039	AAC=>AGC	680	N=>S	4	0.23295	NA	hypothetical protein OCBIM_22035357mg
Octopus bimaculoides	KQ416583	67303	-	Ocbimv22035361m.g	1747	ACA=>GCA	583	T=>A	3	0.618233	NA	PREDICTED: DNA primase large subunit-like isoform X1
Octopus bimaculoides	KQ416602	583039	+	Ocbimv22035828m.g	247	ATG=>GTG	83	M=>V	4	0.205225	Neur_chan_memb	hypothetical protein OCBIM_22035828mg
Octopus bimaculoides	KQ416604	36974	-	Ocbimv22035839m.g	1156	AGT=>GGT	386	S=>G	4	0.38985	RhoGAP	hypothetical protein OCBIM_22035839mg
Octopus bimaculoides	KQ416612	1384011	+	Ocbimv22035948m.g	911	AAG=>AGG	304	K=>R	4	0.17365	CNH	PREDICTED: GTPase-activating Rap/Ran-GAP domain-like protein 3
Octopus bimaculoides	KQ416612	1385816	+	Ocbimv22035948m.g	1028	AAA=>AGA	343	K=>R	4	0.1599	CNH	PREDICTED: GTPase-activating Rap/Ran-GAP domain-like protein 3
Octopus bimaculoides	KQ416612	1385851	+	Ocbimv22035948m.g	1063	ATT=>GTT	355	I=>V	4	0.3174	CNH	PREDICTED: GTPase-activating Rap/Ran-GAP domain-like protein 3
Octopus bimaculoides	KQ416612	1387923	+	Ocbimv22035948m.g	1208	AAG=>AGG	403	K=>R	4	0.2759	CNH	PREDICTED: GTPase-activating Rap/Ran-GAP domain-like protein 3
Octopus bimaculoides	KQ416612	1467710	+	Ocbimv22035951m.g	424	AGT=>GGT	142	S=>G	4	0.298625	NA	hypothetical protein OCBIM_22035951mg
Octopus bimaculoides	KQ416612	1468484	+	Ocbimv22035951m.g	1198	AGT=>GGT	400	S=>G	4	0.71585	NA	hypothetical protein OCBIM_22035951mg
Octopus bimaculoides	KQ416614	1034294	+	Ocbimv22036041m.g	532	AGA=>GGA	178	R=>G	4	0.67805	NA	hypothetical protein OCBIM_22036041mg
Octopus bimaculoides	KQ416614	1037182	+	Ocbimv22036041m.g	785	TAC=>TGC	262	Y=>C	4	0.255175	NA	hypothetical protein OCBIM_22036041mg
Octopus bimaculoides	KQ416616	954446	+	Ocbimv22036074m.g	22	AGT=>GGT	8	S=>G	2	0.21105	NA	hypothetical protein OCBIM_22036074mg
Octopus bimaculoides	KQ416616	1128722	-	Ocbimv22036081m.g	503	AAG=>AGG	168	K=>R	4	0.334075	NA	PREDICTED: rho GTPase-activating protein 18-like isoform X1
Octopus bimaculoides	KQ416617	186341	+	Ocbimv22036106m.g	77	CAA=>CGA	26	Q=>R	4	0.11385	NA	PREDICTED: histone-lysine N-methyltransferase 2E-like
Octopus bimaculoides	KQ416617	186346	+	Ocbimv22036106m.g	82	AAC=>GAC	28	N=>D	4	0.353775	NA	PREDICTED: histone-lysine N-methyltransferase 2E-like
Octopus bimaculoides	KQ416617	186347	+	Ocbimv22036106m.g	83	AAC=>AGC	28	N=>S	4	0.163775	NA	PREDICTED: histone-lysine N-methyltransferase 2E-like
Octopus bimaculoides	KQ416617	186418	+	Ocbimv22036106m.g	154	ATT=>GTT	52	I=>V	4	0.126675	NA	PREDICTED: histone-lysine N-methyltransferase 2E-like
Octopus bimaculoides	KQ416617	407540	+	Ocbimv22036107m.g	94	AGC=>GGC	32	S=>G	4	0.846775	NA	hypothetical protein OCBIM_22036107mg
Octopus bimaculoides	KQ416617	407543	+	Ocbimv22036107m.g	97	AGA=>GGA	33	R=>G	4	0.691425	NA	hypothetical protein OCBIM_22036107mg
Octopus bimaculoides	KQ416617	407583	+	Ocbimv22036107m.g	137	AAG=>AGG	46	K=>R	4	0.937125	NA	hypothetical protein OCBIM_22036107mg
Octopus bimaculoides	KQ416617	407831	+	Ocbimv22036107m.g	385	AAT=>GAT	129	N=>D	4	0.49425	NA	hypothetical protein OCBIM_22036107mg
Octopus bimaculoides	KQ416626	139624	-	Ocbimv22036219m.g	1702	ACG=>GCG	568	T=>A	4	0.687	NA	PREDICTED: protein O-GlcNAcase-like
Octopus bimaculoides	KQ416626	139711	-	Ocbimv22036219m.g	1615	ACG=>GCG	539	T=>A	4	0.41015	NA	PREDICTED: protein O-GlcNAcase-like
Octopus bimaculoides	KQ416626	234962	+	Ocbimv22036220m.g	1474	AGC=>GGC	492	S=>G	4	0.599675	NA	PREDICTED: glycerol-3-phosphate acyltransferase 1, mitochondrial-like isoform X1
Octopus bimaculoides	KQ416626	237322	+	Ocbimv22036220m.g	1678	AAG=>GAG	560	K=>E	4	0.4933	NA	PREDICTED: glycerol-3-phosphate acyltransferase 1, mitochondrial-like isoform X1
Octopus bimaculoides	KQ416626	237340	+	Ocbimv22036220m.g	1696	ATT=>GTT	566	I=>V	4	0.242825	NA	PREDICTED: glycerol-3-phosphate acyltransferase 1, mitochondrial-like isoform X1
Octopus bimaculoides	KQ416626	281483	+	Ocbimv22036223m.g	95	TAC=>TGC	32	Y=>C	4	0.688975	NA	PREDICTED: eukaryotic translation initiation factor 3 subunit A-like
Octopus bimaculoides	KQ416626	285028	+	Ocbimv22036223m.g	803	AAG=>AGG	268	K=>R	4	0.625875	NA	PREDICTED: eukaryotic translation initiation factor 3 subunit A-like
Octopus bimaculoides	KQ416626	704288	+	Ocbimv22036231m.g	25	ACA=>GCA	9	T=>A	4	0.35465	NA	PREDICTED: tyramine receptor 1-like
Octopus bimaculoides	KQ416628	1160633	+	Ocbimv22036279m.g	878	AAC=>AGC	293	N=>S	4	0.1512	Avidin	hypothetical protein OCBIM_22036279mg
Octopus bimaculoides	KQ416641	398454	+	Ocbimv22036416m.g	530	AAG=>AGG	177	K=>R	4	0.27635	NA	PREDICTED: Golgi apparatus membrane protein TVP23 homolog B-like isoform X1
Octopus bimaculoides	KQ416641	500276	-	Ocbimv22036419m.g	412	ACG=>GCG	138	T=>A	4	0.425125	Homeobox	PREDICTED: LIM/homeobox protein Lhx3-like, partial
Octopus bimaculoides	KQ416648	323692	+	Ocbimv22036611m.g	713	AAG=>AGG	238	K=>R	4	0.12475	Stathmin	PREDICTED: trichohyalin-like isoform X1
Octopus bimaculoides	KQ416651	1451556	+	Ocbimv22036627m.g	223	AAT=>GAT	75	N=>D	3	0.305533	NA	hypothetical protein OCBIM_22036627mg
Octopus bimaculoides	KQ416654	350485	-	Ocbimv22036713m.g	1648	AAT=>GAT	550	N=>D	4	0.71925	zf-met	PREDICTED: zinc finger protein 883-like
Octopus bimaculoides	KQ416654	350496	-	Ocbimv22036713m.g	1637	CAA=>CGA	546	Q=>R	4	0.410175	zf-met	PREDICTED: zinc finger protein 883-like
Octopus bimaculoides	KQ416654	351292	-	Ocbimv22036713m.g	841	ACT=>GCT	281	T=>A	4	0.695625	zf-C2H2	PREDICTED: zinc finger protein 883-like
Octopus bimaculoides	KQ416654	351294	-	Ocbimv22036713m.g	839	AAA=>AGA	280	K=>R	4	0.265775	zf-C2H2	PREDICTED: zinc finger protein 883-like
Octopus bimaculoides	KQ416654	351370	-	Ocbimv22036713m.g	763	ACG=>GCG	255	T=>A	4	0.718925	zf-met	PREDICTED: zinc finger protein 883-like
Octopus bimaculoides	KQ416654	351378	-	Ocbimv22036713m.g	755	AAA=>AGA	252	K=>R	4	0.4189	zf-met	PREDICTED: zinc finger protein 883-like
Octopus bimaculoides	KQ416654	351982	-	Ocbimv22036713m.g	151	ACC=>GCC	51	T=>A	4	0.419875	NA	PREDICTED: zinc finger protein 883-like
Octopus bimaculoides	KQ416654	534130	+	Ocbimv22036718m.g	2092	ACT=>GCT	698	T=>A	2	0.5846	NA	hypothetical protein OCBIM_22036718mg
Octopus bimaculoides	KQ416657	32535	+	Ocbimv22036783m.g	573	ATA=>ATG	191	I=>M	4	0.24865	Med12	hypothetical protein OCBIM_22036783mg
Octopus bimaculoides	KQ416657	32536	+	Ocbimv22036783m.g	574	AAG=>GAG	192	K=>E	4	0.361875	Med12	hypothetical protein OCBIM_22036783mg
Octopus bimaculoides	KQ416657	41352	+	Ocbimv22036783m.g	1321	AGG=>GGG	441	R=>G	4	0.484025	Med12-LCEWAV	hypothetical protein OCBIM_22036783mg
Octopus bimaculoides	KQ416657	82489	+	Ocbimv22036783m.g	5524	ACC=>GCC	1842	T=>A	4	0.253375	NA	hypothetical protein OCBIM_22036783mg
Octopus bimaculoides	KQ416657	466618	-	Ocbimv22036793m.g	2840	CAG=>CGG	947	Q=>R	3	0.3005	NA	hypothetical protein OCBIM_22036793mg, partial
Octopus bimaculoides	KQ416657	483274	-	Ocbimv22036793m.g	937	ATT=>GTT	313	I=>V	4	0.38585	NA	hypothetical protein OCBIM_22036793mg, partial
Octopus bimaculoides	KQ416657	486168	-	Ocbimv22036794m.g	890	TAT=>TGT	297	Y=>C	3	0.431367	NA	hypothetical protein OCBIM_22036794mg, partial
Octopus bimaculoides	KQ416662	21863	-	Ocbimv22036852m.g	854	TAT=>TGT	285	Y=>C	4	0.733225	Rgp1	PREDICTED: RAB6A-GEF complex partner protein 2-like
Octopus bimaculoides	KQ416662	75979	+	Ocbimv22036855m.g	719	AAG=>AGG	240	K=>R	4	0.86435	Gp_dh_C	PREDICTED: glyceraldehyde-3-phosphate dehydrogenase-like isoform X1
Octopus bimaculoides	KQ416662	921452	+	Ocbimv22036863m.g	913	AAA=>GAA	305	K=>E	4	0.271425	7tm_3	PREDICTED: metabotropic glutamate receptor 3-like isoform X1
Octopus bimaculoides	KQ416662	921453	+	Ocbimv22036863m.g	914	AAA=>AGA	305	K=>R	4	0.572025	7tm_3	PREDICTED: metabotropic glutamate receptor 3-like isoform X1
Octopus bimaculoides	KQ416662	945918	+	Ocbimv22036864m.g	136	ACC=>GCC	46	T=>A	4	0.219125	NA	hypothetical protein OCBIM_22036864mg
Octopus bimaculoides	KQ416662	945940	+	Ocbimv22036864m.g	158	TAT=>TGT	53	Y=>C	4	0.1393	NA	hypothetical protein OCBIM_22036864mg
Octopus bimaculoides	KQ416666	1028176	+	Ocbimv22036945m.g	211	AGT=>GGT	71	S=>G	4	0.38295	NA	PREDICTED: zinc finger protein 665-like
Octopus bimaculoides	KQ416666	1029109	+	Ocbimv22036945m.g	611	AAA=>AGA	204	K=>R	4	0.577275	NA	PREDICTED: zinc finger protein 665-like
Octopus bimaculoides	KQ416666	1564473	-	Ocbimv22036954m.g	1582	AAC=>GAC	528	N=>D	4	0.435975	NA	hypothetical protein OCBIM_22036954mg
Octopus bimaculoides	KQ416666	1780145	+	Ocbimv22036956m.g	658	ACA=>GCA	220	T=>A	4	0.225075	NA	PREDICTED: putative sodium-coupled neutral amino acid transporter 11
Octopus bimaculoides	KQ416666	2275948	+	Ocbimv22036967m.g	656	TAC=>TGC	219	Y=>C	4	0.615075	NA	hypothetical protein OCBIM_22036967mg
Octopus bimaculoides	KQ416666	2275990	+	Ocbimv22036967m.g	698	CAG=>CGG	233	Q=>R	3	0.710633	NA	hypothetical protein OCBIM_22036967mg
Octopus bimaculoides	KQ416666	2276049	+	Ocbimv22036967m.g	757	AGC=>GGC	253	S=>G	4	0.464675	NA	hypothetical protein OCBIM_22036967mg
Octopus bimaculoides	KQ416666	2276058	+	Ocbimv22036967m.g	766	AGT=>GGT	256	S=>G	3	0.150333	NA	hypothetical protein OCBIM_22036967mg
Octopus bimaculoides	KQ416671	130093	+	Ocbimv22037068m.g	397	ACT=>GCT	133	T=>A	3	0.115833	NA	hypothetical protein OCBIM_22037068mg, partial
Octopus bimaculoides	KQ416671	130477	+	Ocbimv22037068m.g	781	ACT=>GCT	261	T=>A	4	0.24335	NA	hypothetical protein OCBIM_22037068mg, partial
Octopus bimaculoides	KQ416671	130483	+	Ocbimv22037068m.g	787	ACT=>GCT	263	T=>A	4	0.217025	NA	hypothetical protein OCBIM_22037068mg, partial
Octopus bimaculoides	KQ416671	131146	+	Ocbimv22037068m.g	1450	AGC=>GGC	484	S=>G	4	0.256875	NA	hypothetical protein OCBIM_22037068mg, partial
Octopus bimaculoides	KQ416673	430892	+	Ocbimv22037120m.g	241	ACA=>GCA	81	T=>A	4	0.3581	Ion_trans_2	hypothetical protein OCBIM_22037120mg
Octopus bimaculoides	KQ416673	431216	+	Ocbimv22037120m.g	565	AGT=>GGT	189	S=>G	4	0.687525	NA	hypothetical protein OCBIM_22037120mg
Octopus bimaculoides	KQ416676	76954	+	Ocbimv22037142m.g	5821	AGG=>GGG	1941	R=>G	4	0.402275	NA	hypothetical protein OCBIM_22037142mg
Octopus bimaculoides	KQ416676	80015	+	Ocbimv22037142m.g	6220	AGT=>GGT	2074	S=>G	4	0.43915	NA	hypothetical protein OCBIM_22037142mg
Octopus bimaculoides	KQ416676	128373	+	Ocbimv22037142m.g	8078	AAA=>AGA	2693	K=>R	4	0.279525	ANAPC10	hypothetical protein OCBIM_22037142mg
Octopus bimaculoides	KQ416676	155991	+	Ocbimv22037142m.g	10844	TAT=>TGT	3615	Y=>C	4	0.438725	NA	hypothetical protein OCBIM_22037142mg
Octopus bimaculoides	KQ416676	184964	+	Ocbimv22037142m.g	11362	AGT=>GGT	3788	S=>G	4	0.2872	NA	hypothetical protein OCBIM_22037142mg
Octopus bimaculoides	KQ416676	196284	+	Ocbimv22037142m.g	13300	AAT=>GAT	4434	N=>D	4	0.33985	HECT	hypothetical protein OCBIM_22037142mg
Octopus bimaculoides	KQ416676	205482	+	Ocbimv22037142m.g	13606	ATA=>GTA	4536	I=>V	4	0.65735	HECT	hypothetical protein OCBIM_22037142mg
Octopus bimaculoides	KQ416678	515171	-	Ocbimv22037162m.g	146	CAA=>CGA	49	Q=>R	4	0.504575	4HBT_3	PREDICTED: acyl-coenzyme A thioesterase 8-like
Octopus bimaculoides	KQ416681	96817	+	Ocbimv22037185m.g	385	AGT=>GGT	129	S=>G	4	0.37215	NA	PREDICTED: melatonin receptor type 1A-like
Octopus bimaculoides	KQ416681	96898	+	Ocbimv22037185m.g	466	AGC=>GGC	156	S=>G	4	0.7148	NA	PREDICTED: melatonin receptor type 1A-like
Octopus bimaculoides	KQ416684	461170	+	Ocbimv22037226m.g	461	AAA=>AGA	154	K=>R	4	0.6499	MMR_HSR1	PREDICTED: obg-like ATPase 1
Octopus bimaculoides	KQ416685	20005	-	Ocbimv22037310m.g	265	ACA=>GCA	89	T=>A	4	0.362575	NA	hypothetical protein OCBIM_22037310mg
Octopus bimaculoides	KQ416685	20029	-	Ocbimv22037310m.g	241	AGA=>GGA	81	R=>G	4	0.3373	NA	hypothetical protein OCBIM_22037310mg
Octopus bimaculoides	KQ416685	20034	-	Ocbimv22037310m.g	236	TAT=>TGT	79	Y=>C	4	0.319175	NA	hypothetical protein OCBIM_22037310mg
Octopus bimaculoides	KQ416694	816111	-	Ocbimv22037381m.g	3125	AAG=>AGG	1042	K=>R	4	0.412925	NA	PREDICTED: tyrosine-protein kinase PR2-like isoform X5
Octopus bimaculoides	KQ416694	816661	-	Ocbimv22037381m.g	2575	AGG=>GGG	859	R=>G	4	0.303325	NA	PREDICTED: tyrosine-protein kinase PR2-like isoform X5
Octopus bimaculoides	KQ416694	825469	-	Ocbimv22037381m.g	1276	ATT=>GTT	426	I=>V	4	0.520375	NA	PREDICTED: tyrosine-protein kinase PR2-like isoform X5
Octopus bimaculoides	KQ416694	900424	-	Ocbimv22037382m.g	8	AAA=>AGA	3	K=>R	4	0.3643	NA	hypothetical protein OCBIM_22037382mg, partial
Octopus bimaculoides	KQ416694	1083383	-	Ocbimv22037387m.g	9391	ATG=>GTG	3131	M=>V	4	0.34465	SET	PREDICTED: uncharacterized protein LOC106884485 isoform X1
Octopus bimaculoides	KQ416694	1124496	-	Ocbimv22037387m.g	7574	AAG=>AGG	2525	K=>R	4	0.3505	NA	PREDICTED: uncharacterized protein LOC106884485 isoform X1
Octopus bimaculoides	KQ416694	1128928	-	Ocbimv22037387m.g	5755	AGG=>GGG	1919	R=>G	4	0.33835	NA	PREDICTED: uncharacterized protein LOC106884485 isoform X1
Octopus bimaculoides	KQ416694	1129110	-	Ocbimv22037387m.g	5573	CAC=>CGC	1858	H=>R	4	0.340375	NA	PREDICTED: uncharacterized protein LOC106884485 isoform X1
Octopus bimaculoides	KQ416694	1133125	-	Ocbimv22037387m.g	1558	AGA=>GGA	520	R=>G	4	0.23445	NA	PREDICTED: uncharacterized protein LOC106884485 isoform X1
Octopus bimaculoides	KQ416694	1133380	-	Ocbimv22037387m.g	1303	AGT=>GGT	435	S=>G	4	0.309	NA	PREDICTED: uncharacterized protein LOC106884485 isoform X1
Octopus bimaculoides	KQ416694	2043166	+	Ocbimv22037405m.g	7	ATG=>GTG	3	M=>V	4	0.260375	Neur_chan_memb	PREDICTED: neuronal acetylcholine receptor subunit alpha-10-like
Octopus bimaculoides	KQ416694	2043386	+	Ocbimv22037405m.g	227	CAC=>CGC	76	H=>R	4	0.1541	Neur_chan_memb	PREDICTED: neuronal acetylcholine receptor subunit alpha-10-like
Octopus bimaculoides	KQ416694	2043409	+	Ocbimv22037405m.g	250	AAC=>GAC	84	N=>D	4	0.5118	Neur_chan_memb	PREDICTED: neuronal acetylcholine receptor subunit alpha-10-like
Octopus bimaculoides	KQ416694	2043410	+	Ocbimv22037405m.g	251	AAC=>AGC	84	N=>S	4	0.143075	Neur_chan_memb	PREDICTED: neuronal acetylcholine receptor subunit alpha-10-like
Octopus bimaculoides	KQ416694	2043480	+	Ocbimv22037405m.g	321	ATA=>ATG	107	I=>M	4	0.489225	Neur_chan_memb	PREDICTED: neuronal acetylcholine receptor subunit alpha-10-like
Octopus bimaculoides	KQ416694	2503722	+	Ocbimv22037412m.g	355	ATC=>GTC	119	I=>V	4	0.366675	Neur_chan_memb	PREDICTED: neuronal acetylcholine receptor subunit alpha-2-like
Octopus bimaculoides	KQ416694	2505174	+	Ocbimv22037412m.g	624	ATA=>ATG	208	I=>M	4	0.7479	Neur_chan_memb	PREDICTED: neuronal acetylcholine receptor subunit alpha-2-like
Octopus bimaculoides	KQ416694	2505658	+	Ocbimv22037412m.g	1108	ACG=>GCG	370	T=>A	3	0.522233	NA	PREDICTED: neuronal acetylcholine receptor subunit alpha-2-like
Octopus bimaculoides	KQ416694	2505673	+	Ocbimv22037412m.g	1123	ACA=>GCA	375	T=>A	3	0.6389	NA	PREDICTED: neuronal acetylcholine receptor subunit alpha-2-like
Octopus bimaculoides	KQ416694	3158562	+	Ocbimv22037433m.g	344	AAA=>AGA	115	K=>R	3	0.434533	NA	PREDICTED: importin-11-like
Octopus bimaculoides	KQ416694	3177461	+	Ocbimv22037433m.g	1357	AGC=>GGC	453	S=>G	3	0.402767	NA	PREDICTED: importin-11-like
Octopus bimaculoides	KQ416701	185765	-	Ocbimv22037560m.g	1507	AGC=>GGC	503	S=>G	4	0.293375	NA	PREDICTED: la-related protein 6-like, partial
Octopus bimaculoides	KQ416701	185768	-	Ocbimv22037560m.g	1504	AGT=>GGT	502	S=>G	4	0.325625	NA	PREDICTED: la-related protein 6-like, partial
Octopus bimaculoides	KQ416705	2062145	-	Ocbimv22037665m.g	599	GAG=>GGG	200	E=>G	3	0.5264	NA	hypothetical protein OCBIM_22037665mg, partial
Octopus bimaculoides	KQ416717	127075	-	Ocbimv22037980m.g	190	ACT=>GCT	64	T=>A	4	0.3604	Gal-bind_lectin	PREDICTED: galectin-4-like isoform X1
Octopus bimaculoides	KQ416717	127114	-	Ocbimv22037980m.g	151	AGC=>GGC	51	S=>G	4	0.554075	Gal-bind_lectin	PREDICTED: galectin-4-like isoform X1
Octopus bimaculoides	KQ416719	990321	-	Ocbimv22038026m.g	2974	ACA=>GCA	992	T=>A	4	0.24145	NA	PREDICTED: cullin-associated NEDD8-dissociated protein 1-like
Octopus bimaculoides	KQ416738	166930	+	Ocbimv22038375m.g	280	ATC=>GTC	94	I=>V	4	0.78455	7tm_1	PREDICTED: pyroglutamylated RFamide peptide receptor-like
Octopus bimaculoides	KQ416739	222176	+	Ocbimv22038409m.g	100	AGA=>GGA	34	R=>G	4	0.2632	NA	hypothetical protein OCBIM_22038409mg
Octopus bimaculoides	KQ416751	346237	-	Ocbimv22038560m.g	1141	ATG=>GTG	381	M=>V	4	0.21575	Orn_DAP_Arg_deC	hypothetical protein OCBIM_22038560mg
Octopus bimaculoides	KQ416752	55849	-	Ocbimv22038577m.g	266	AAA=>AGA	89	K=>R	4	0.315075	HAD_2	hypothetical protein OCBIM_22038577mg
Octopus bimaculoides	KQ416753	240000	-	Ocbimv22038583m.g	533	AAT=>AGT	178	N=>S	4	0.22335	Exostosin	PREDICTED: exostosin-1-like
Octopus bimaculoides	KQ416760	227093	-	Ocbimv22038677m.g	527	CAG=>CGG	176	Q=>R	2	0.75	NA	hypothetical protein OCBIM_22038677mg
Octopus bimaculoides	KQ416760	227136	-	Ocbimv22038677m.g	484	ATT=>GTT	162	I=>V	2	0.61665	Forkhead	hypothetical protein OCBIM_22038677mg
Octopus bimaculoides	KQ416760	227281	-	Ocbimv22038677m.g	339	ATA=>ATG	113	I=>M	2	0.5826	Forkhead	hypothetical protein OCBIM_22038677mg
Octopus bimaculoides	KQ416760	227301	-	Ocbimv22038677m.g	319	AGT=>GGT	107	S=>G	2	0.50925	Forkhead	hypothetical protein OCBIM_22038677mg
Octopus bimaculoides	KQ416764	98439	+	Ocbimv22038731m.g	47	AAG=>AGG	16	K=>R	4	0.609975	NA	PREDICTED: 60S ribosomal protein L4-A-like
Octopus bimaculoides	KQ416764	260612	-	Ocbimv22038736m.g	2423	GAG=>GGG	808	E=>G	4	0.945275	NA	PREDICTED: ATP-dependent 6-phosphofructokinase-like isoform X1
Octopus bimaculoides	KQ416765	30765	+	Ocbimv22038746m.g	1016	AAT=>AGT	339	N=>S	4	0.3168	NA	hypothetical protein OCBIM_22038746mg
Octopus bimaculoides	KQ416765	754562	+	Ocbimv22038775m.g	134	AAA=>AGA	45	K=>R	4	0.7351	HLH	hypothetical protein OCBIM_22038775mg, partial
Octopus bimaculoides	KQ416765	905784	+	Ocbimv22038778m.g	1193	AAG=>AGG	398	K=>R	3	0.2782	NA	hypothetical protein OCBIM_22038778mg
Octopus bimaculoides	KQ416771	1407249	+	Ocbimv22038909m.g	1270	ATG=>GTG	424	M=>V	4	0.27285	RasGEF	PREDICTED: rap guanine nucleotide exchange factor 4-like
Octopus bimaculoides	KQ416777	323113	+	Ocbimv22039011m.g	364	AGT=>GGT	122	S=>G	4	0.172575	NA	PREDICTED: GRIP1-associated protein 1-like
Octopus bimaculoides	KQ416777	340999	+	Ocbimv22039011m.g	1271	TAC=>TGC	424	Y=>C	4	0.1951	NA	PREDICTED: GRIP1-associated protein 1-like
Octopus bimaculoides	KQ416777	343220	+	Ocbimv22039011m.g	1523	CAG=>CGG	508	Q=>R	4	0.450725	NA	PREDICTED: GRIP1-associated protein 1-like
Octopus bimaculoides	KQ416777	361803	+	Ocbimv22039011m.g	2443	ACC=>GCC	815	T=>A	4	0.658625	NA	PREDICTED: GRIP1-associated protein 1-like
Octopus bimaculoides	KQ416779	921183	-	Ocbimv22039128m.g	3002	AAG=>AGG	1001	K=>R	4	0.60475	NA	hypothetical protein OCBIM_22039128mg
Octopus bimaculoides	KQ416779	936063	-	Ocbimv22039128m.g	1891	AGG=>GGG	631	R=>G	4	0.4387	NA	hypothetical protein OCBIM_22039128mg
Octopus bimaculoides	KQ416779	959070	-	Ocbimv22039128m.g	1810	ATG=>GTG	604	M=>V	4	0.2209	NA	hypothetical protein OCBIM_22039128mg
Octopus bimaculoides	KQ416779	980426	-	Ocbimv22039128m.g	1507	ATA=>GTA	503	I=>V	4	0.233975	NA	hypothetical protein OCBIM_22039128mg
Octopus bimaculoides	KQ416779	980440	-	Ocbimv22039128m.g	1493	AAT=>AGT	498	N=>S	4	0.17045	NA	hypothetical protein OCBIM_22039128mg
Octopus bimaculoides	KQ416779	980575	-	Ocbimv22039128m.g	1358	TAC=>TGC	453	Y=>C	4	0.53165	NA	hypothetical protein OCBIM_22039128mg
Octopus bimaculoides	KQ416779	981509	-	Ocbimv22039128m.g	424	AGA=>GGA	142	R=>G	4	0.38055	NA	hypothetical protein OCBIM_22039128mg
Octopus bimaculoides	KQ416780	50649	-	Ocbimv22039133m.g	107	AAA=>AGA	36	K=>R	4	0.7781	HSP20	PREDICTED: alpha-crystallin A chain-like
Octopus bimaculoides	KQ416780	50655	-	Ocbimv22039133m.g	101	GAG=>GGG	34	E=>G	4	0.1789	HSP20	PREDICTED: alpha-crystallin A chain-like
Octopus bimaculoides	KQ416784	427349	-	Ocbimv22039183m.g	407	CAG=>CGG	136	Q=>R	4	0.32185	NA	hypothetical protein OCBIM_22039183mg, partial
Octopus bimaculoides	KQ416784	427379	-	Ocbimv22039183m.g	377	AAA=>AGA	126	K=>R	4	0.498925	NA	hypothetical protein OCBIM_22039183mg, partial
Octopus bimaculoides	KQ416784	455123	-	Ocbimv22039189m.g	4148	AAA=>AGA	1383	K=>R	4	0.163325	NA	hypothetical protein OCBIM_22039189mg
Octopus bimaculoides	KQ416784	456332	-	Ocbimv22039189m.g	2939	AAA=>AGA	980	K=>R	4	0.262825	NA	hypothetical protein OCBIM_22039189mg
Octopus bimaculoides	KQ416784	456353	-	Ocbimv22039189m.g	2918	AAG=>AGG	973	K=>R	4	0.370725	NA	hypothetical protein OCBIM_22039189mg
Octopus bimaculoides	KQ416784	457431	-	Ocbimv22039189m.g	1840	ACA=>GCA	614	T=>A	4	0.558125	NA	hypothetical protein OCBIM_22039189mg
Octopus bimaculoides	KQ416784	457887	-	Ocbimv22039189m.g	1384	ACC=>GCC	462	T=>A	4	0.27055	NA	hypothetical protein OCBIM_22039189mg
Octopus bimaculoides	KQ416784	457890	-	Ocbimv22039189m.g	1381	ACC=>GCC	461	T=>A	4	0.33155	NA	hypothetical protein OCBIM_22039189mg
Octopus bimaculoides	KQ416784	457893	-	Ocbimv22039189m.g	1378	ACT=>GCT	460	T=>A	3	0.336967	NA	hypothetical protein OCBIM_22039189mg
Octopus bimaculoides	KQ416784	457896	-	Ocbimv22039189m.g	1375	ACT=>GCT	459	T=>A	4	0.536	NA	hypothetical protein OCBIM_22039189mg
Octopus bimaculoides	KQ416784	457902	-	Ocbimv22039189m.g	1369	ACT=>GCT	457	T=>A	4	0.5901	NA	hypothetical protein OCBIM_22039189mg
Octopus bimaculoides	KQ416784	457905	-	Ocbimv22039189m.g	1366	ACT=>GCT	456	T=>A	4	0.389175	NA	hypothetical protein OCBIM_22039189mg
Octopus bimaculoides	KQ416784	457908	-	Ocbimv22039189m.g	1363	ACT=>GCT	455	T=>A	4	0.275425	NA	hypothetical protein OCBIM_22039189mg
Octopus bimaculoides	KQ416784	457911	-	Ocbimv22039189m.g	1360	ACT=>GCT	454	T=>A	4	0.2497	NA	hypothetical protein OCBIM_22039189mg
Octopus bimaculoides	KQ416787	11442	-	Ocbimv22039275m.g	3952	AGT=>GGT	1318	S=>G	4	0.62015	NA	PREDICTED: uncharacterized protein LOC106867361
Octopus bimaculoides	KQ416787	19315	-	Ocbimv22039275m.g	3647	AAG=>AGG	1216	K=>R	4	0.4123	zf-C2H2	PREDICTED: uncharacterized protein LOC106867361
Octopus bimaculoides	KQ416787	29057	-	Ocbimv22039275m.g	3131	AAG=>AGG	1044	K=>R	4	0.256425	NA	PREDICTED: uncharacterized protein LOC106867361
Octopus bimaculoides	KQ416787	29585	-	Ocbimv22039275m.g	2603	AAG=>AGG	868	K=>R	4	0.29835	NA	PREDICTED: uncharacterized protein LOC106867361
Octopus bimaculoides	KQ416787	29591	-	Ocbimv22039275m.g	2597	AAT=>AGT	866	N=>S	4	0.31125	NA	PREDICTED: uncharacterized protein LOC106867361
Octopus bimaculoides	KQ416787	31935	-	Ocbimv22039275m.g	253	AAT=>GAT	85	N=>D	4	0.2347	NA	PREDICTED: uncharacterized protein LOC106867361
Octopus bimaculoides	KQ416787	32021	-	Ocbimv22039275m.g	167	AAT=>AGT	56	N=>S	4	0.186275	NA	PREDICTED: uncharacterized protein LOC106867361
Octopus bimaculoides	KQ416787	32022	-	Ocbimv22039275m.g	166	AAT=>GAT	56	N=>D	4	0.473	NA	PREDICTED: uncharacterized protein LOC106867361
Octopus bimaculoides	KQ416787	205235	+	Ocbimv22039281m.g	3070	AAT=>GAT	1024	N=>D	4	0.193975	NA	PREDICTED: alsin-like
Octopus bimaculoides	KQ416788	277493	-	Ocbimv22039329m.g	2447	TAT=>TGT	816	Y=>C	4	0.64415	NA	hypothetical protein OCBIM_22039329mg
Octopus bimaculoides	KQ416788	277506	-	Ocbimv22039329m.g	2434	AAT=>GAT	812	N=>D	4	0.125725	NA	hypothetical protein OCBIM_22039329mg
Octopus bimaculoides	KQ416788	289131	-	Ocbimv22039329m.g	2203	AGA=>GGA	735	R=>G	4	0.2791	NA	hypothetical protein OCBIM_22039329mg
Octopus bimaculoides	KQ416802	230256	+	Ocbimv22039547m.g	797	AAG=>AGG	266	K=>R	4	0.839275	Lig_chan	PREDICTED: glutamate receptor ionotropic, NMDA 3A-like
Octopus bimaculoides	KQ416803	181207	+	Ocbimv22039564m.g	577	ATT=>GTT	193	I=>V	4	0.2867	Pkinase_Tyr	hypothetical protein OCBIM_22039564mg
Octopus bimaculoides	KQ416803	199415	+	Ocbimv22039564m.g	2455	AGG=>GGG	819	R=>G	4	0.682375	NA	hypothetical protein OCBIM_22039564mg
Octopus bimaculoides	KQ416810	1029636	+	Ocbimv22039630m.g	1565	TAT=>TGT	522	Y=>C	3	0.3743	RINT1_TIP1	PREDICTED: RAD50-interacting protein 1-like
Octopus bimaculoides	KQ416810	1029651	+	Ocbimv22039630m.g	1580	CAA=>CGA	527	Q=>R	4	0.5452	RINT1_TIP1	PREDICTED: RAD50-interacting protein 1-like
Octopus bimaculoides	KQ416810	1077698	+	Ocbimv22039634m.g	1017	ATA=>ATG	339	I=>M	3	0.250967	N6-adenineMlase	hypothetical protein OCBIM_22039634mg
Octopus bimaculoides	KQ416811	226506	-	Ocbimv22039652m.g	1298	CAA=>CGA	433	Q=>R	4	0.329475	NA	PREDICTED: WD repeat-containing protein 91-like isoform X2
Octopus bimaculoides	KQ416811	226668	-	Ocbimv22039652m.g	1136	CAG=>CGG	379	Q=>R	4	0.228425	NA	PREDICTED: WD repeat-containing protein 91-like isoform X2
Octopus bimaculoides	KQ416813	1737279	-	Ocbimv22039682m.g	313	ATT=>GTT	105	I=>V	4	0.162	NA	hypothetical protein OCBIM_22039682mg
Octopus bimaculoides	KQ416815	34000	-	Ocbimv22039704m.g	253	ACA=>GCA	85	T=>A	3	0.3144	NA	PREDICTED: putative uncharacterized protein DDB_G0277255 isoform X2
Octopus bimaculoides	KQ416816	318684	-	Ocbimv22039722m.g	550	AGC=>GGC	184	S=>G	4	0.480925	eIF-3_zeta	PREDICTED: eukaryotic translation initiation factor 3 subunit D-like isoform X1
Octopus bimaculoides	KQ416821	54783	-	Ocbimv22039751m.g	101	AAG=>AGG	34	K=>R	4	0.8885	NA	PREDICTED: complement C1q tumor necrosis factor-related protein 7-like
Octopus bimaculoides	KQ416821	133817	+	Ocbimv22039752m.g	959	AAA=>AGA	320	K=>R	4	0.56285	DNA_ligase_A_M	PREDICTED: DNA ligase 1-like
Octopus bimaculoides	KQ416831	39747	-	Ocbimv22039840m.g	576	ATA=>ATG	192	I=>M	3	0.178933	NA	PREDICTED: allene oxide synthase-lipoxygenase protein-like
Octopus bimaculoides	KQ416832	205533	+	Ocbimv22039872m.g	82	AAC=>GAC	28	N=>D	4	0.2175	NA	PREDICTED: SAGA-associated factor 29 homolog
Octopus bimaculoides	KQ416834	227668	-	Ocbimv22039902m.g	6992	CAG=>CGG	2331	Q=>R	4	0.75595	NA	hypothetical protein OCBIM_22039902mg
Octopus bimaculoides	KQ416834	237240	-	Ocbimv22039902m.g	6082	AGG=>GGG	2028	R=>G	4	0.3788	NA	hypothetical protein OCBIM_22039902mg
Octopus bimaculoides	KQ416834	237927	-	Ocbimv22039902m.g	5395	AAG=>GAG	1799	K=>E	4	0.49715	NA	hypothetical protein OCBIM_22039902mg
Octopus bimaculoides	KQ416841	376872	-	Ocbimv22000119m.g	2380	AGG=>GGG	794	R=>G	4	0.563675	NA	PREDICTED: dynamin-1-like isoform X1
Octopus bimaculoides	KQ416841	432108	-	Ocbimv22000119m.g	1582	AGC=>GGC	528	S=>G	4	0.7316	PH	PREDICTED: dynamin-1-like isoform X1
Octopus bimaculoides	KQ416841	436774	-	Ocbimv22000119m.g	1384	AAT=>GAT	462	N=>D	4	0.369375	Dynamin_M	PREDICTED: dynamin-1-like isoform X1
Octopus bimaculoides	KQ416841	803900	-	Ocbimv22000126m.g	1315	AGC=>GGC	439	S=>G	4	0.366175	NA	PREDICTED: innexin unc-9-like isoform X1
Octopus bimaculoides	KQ416841	803965	-	Ocbimv22000126m.g	1250	GAG=>GGG	417	E=>G	3	0.218767	Innexin	PREDICTED: innexin unc-9-like isoform X1
Octopus bimaculoides	KQ416841	804476	-	Ocbimv22000126m.g	739	ATT=>GTT	247	I=>V	3	0.171367	Innexin	PREDICTED: innexin unc-9-like isoform X1
Octopus bimaculoides	KQ416869	95700	-	Ocbimv22000619m.g	2588	AAG=>AGG	863	K=>R	4	0.41205	NA	PREDICTED: kinesin heavy chain isoform X2
Octopus bimaculoides	KQ416869	107063	-	Ocbimv22000619m.g	845	AAA=>AGA	282	K=>R	4	0.226125	Kinesin	PREDICTED: kinesin heavy chain isoform X2
Octopus bimaculoides	KQ416877	275163	+	Ocbimv22000701m.g	583	ATG=>GTG	195	M=>V	4	0.4462	NA	hypothetical protein OCBIM_22000701mg
Octopus bimaculoides	KQ416877	275182	+	Ocbimv22000701m.g	602	TAC=>TGC	201	Y=>C	4	0.551175	NA	hypothetical protein OCBIM_22000701mg
Octopus bimaculoides	KQ416877	283650	+	Ocbimv22000701m.g	1286	AAC=>AGC	429	N=>S	4	0.35995	Otopetrin	hypothetical protein OCBIM_22000701mg
Octopus bimaculoides	KQ416877	283707	+	Ocbimv22000701m.g	1343	AAG=>AGG	448	K=>R	4	0.317275	Otopetrin	hypothetical protein OCBIM_22000701mg
Octopus bimaculoides	KQ416877	283804	+	Ocbimv22000701m.g	1440	ATA=>ATG	480	I=>M	4	0.425925	Otopetrin	hypothetical protein OCBIM_22000701mg
Octopus bimaculoides	KQ416877	284057	+	Ocbimv22000701m.g	1693	AGC=>GGC	565	S=>G	4	0.2938	Otopetrin	hypothetical protein OCBIM_22000701mg
Octopus bimaculoides	KQ416877	284069	+	Ocbimv22000701m.g	1705	ATT=>GTT	569	I=>V	4	0.4807	Otopetrin	hypothetical protein OCBIM_22000701mg
Octopus bimaculoides	KQ416877	284177	+	Ocbimv22000701m.g	1813	ACT=>GCT	605	T=>A	4	0.212	Otopetrin	hypothetical protein OCBIM_22000701mg
Octopus bimaculoides	KQ416877	284204	+	Ocbimv22000701m.g	1840	ATG=>GTG	614	M=>V	4	0.200225	Otopetrin	hypothetical protein OCBIM_22000701mg
Octopus bimaculoides	KQ416877	284264	+	Ocbimv22000701m.g	1900	AAT=>GAT	634	N=>D	4	0.46675	Otopetrin	hypothetical protein OCBIM_22000701mg
Octopus bimaculoides	KQ416877	284394	+	Ocbimv22000701m.g	2030	AAA=>AGA	677	K=>R	4	0.24325	NA	hypothetical protein OCBIM_22000701mg
Octopus bimaculoides	KQ416877	347831	+	Ocbimv22000708m.g	2305	ATC=>GTC	769	I=>V	4	0.5613	KAP_NTPase	PREDICTED: kinase D-interacting substrate of 220 kDa-like
Octopus bimaculoides	KQ416877	446322	+	Ocbimv22000710m.g	874	AAG=>GAG	292	K=>E	4	0.61065	NA	PREDICTED: transcriptional regulator ATRX-like
Octopus bimaculoides	KQ416877	446323	+	Ocbimv22000710m.g	875	AAG=>AGG	292	K=>R	4	0.248	NA	PREDICTED: transcriptional regulator ATRX-like
Octopus bimaculoides	KQ416877	446992	+	Ocbimv22000710m.g	1544	CAA=>CGA	515	Q=>R	4	0.746025	NA	PREDICTED: transcriptional regulator ATRX-like
Octopus bimaculoides	KQ416877	468767	+	Ocbimv22000710m.g	6754	AAT=>GAT	2252	N=>D	4	0.441325	NA	PREDICTED: transcriptional regulator ATRX-like
Octopus bimaculoides	KQ416877	469012	+	Ocbimv22000710m.g	6874	AGA=>GGA	2292	R=>G	4	0.572425	NA	PREDICTED: transcriptional regulator ATRX-like
Octopus bimaculoides	KQ416877	469115	+	Ocbimv22000710m.g	6977	AAC=>AGC	2326	N=>S	4	0.295925	NA	PREDICTED: transcriptional regulator ATRX-like
Octopus bimaculoides	KQ416877	544072	-	Ocbimv22000721m.g	2795	TAT=>TGT	932	Y=>C	4	0.365375	NA	hypothetical protein OCBIM_22000721mg
Octopus bimaculoides	KQ416877	544177	-	Ocbimv22000721m.g	2690	AAA=>AGA	897	K=>R	4	0.281475	NA	hypothetical protein OCBIM_22000721mg
Octopus bimaculoides	KQ416877	560297	-	Ocbimv22000721m.g	238	ATT=>GTT	80	I=>V	4	0.3339	NA	hypothetical protein OCBIM_22000721mg
Octopus bimaculoides	KQ416877	561755	-	Ocbimv22000721m.g	13	AAG=>GAG	5	K=>E	4	0.38605	NA	hypothetical protein OCBIM_22000721mg
Octopus bimaculoides	KQ416877	1249299	-	Ocbimv22000741m.g	13	AGG=>GGG	5	R=>G	4	0.124825	NA	hypothetical protein OCBIM_22000741mg
Octopus bimaculoides	KQ416877	1254544	-	Ocbimv22000742m.g	2359	AGT=>GGT	787	S=>G	4	0.635425	NA	PREDICTED: tripartite motif-containing protein 2-like isoform X2
Octopus bimaculoides	KQ416877	1255896	-	Ocbimv22000742m.g	1681	AAT=>GAT	561	N=>D	4	0.466725	NA	PREDICTED: tripartite motif-containing protein 2-like isoform X2
Octopus bimaculoides	KQ416877	1255899	-	Ocbimv22000742m.g	1678	ATT=>GTT	560	I=>V	4	0.34625	NA	PREDICTED: tripartite motif-containing protein 2-like isoform X2
Octopus bimaculoides	KQ416877	1257378	-	Ocbimv22000742m.g	199	AGT=>GGT	67	S=>G	3	0.127125	zf-RING_UBOX	PREDICTED: tripartite motif-containing protein 2-like isoform X2
Octopus bimaculoides	KQ416878	168867	+	Ocbimv22000749m.g	190	AGT=>GGT	64	S=>G	3	0.309533	NA	hypothetical protein OCBIM_22000749mg
Octopus bimaculoides	KQ416878	427593	+	Ocbimv22000751m.g	505	ACT=>GCT	169	T=>A	4	0.6286	Neur_chan_memb	hypothetical protein OCBIM_22000751mg
Octopus bimaculoides	KQ416878	427728	+	Ocbimv22000751m.g	640	ATC=>GTC	214	I=>V	4	0.336	Neur_chan_memb	hypothetical protein OCBIM_22000751mg
Octopus bimaculoides	KQ416878	428073	+	Ocbimv22000751m.g	985	AGC=>GGC	329	S=>G	4	0.779075	Neur_chan_memb	hypothetical protein OCBIM_22000751mg
Octopus bimaculoides	KQ416878	428076	+	Ocbimv22000751m.g	988	AGT=>GGT	330	S=>G	4	0.641275	Neur_chan_memb	hypothetical protein OCBIM_22000751mg
Octopus bimaculoides	KQ416886	87742	+	Ocbimv22000812m.g	1315	AGC=>GGC	439	S=>G	4	0.173975	NA	hypothetical protein OCBIM_22000812mg
Octopus bimaculoides	KQ416886	88264	+	Ocbimv22000812m.g	1837	AAC=>GAC	613	N=>D	4	0.265525	NA	hypothetical protein OCBIM_22000812mg
Octopus bimaculoides	KQ416886	88265	+	Ocbimv22000812m.g	1838	AAC=>AGC	613	N=>S	4	0.371775	NA	hypothetical protein OCBIM_22000812mg
Octopus bimaculoides	KQ416886	88340	+	Ocbimv22000812m.g	1913	TAT=>TGT	638	Y=>C	3	0.370933	NA	hypothetical protein OCBIM_22000812mg
Octopus bimaculoides	KQ416886	88343	+	Ocbimv22000812m.g	1916	AAA=>AGA	639	K=>R	3	0.33	NA	hypothetical protein OCBIM_22000812mg
Octopus bimaculoides	KQ416886	88427	+	Ocbimv22000812m.g	2000	AAG=>AGG	667	K=>R	4	0.2061	NA	hypothetical protein OCBIM_22000812mg
Octopus bimaculoides	KQ416886	90363	+	Ocbimv22000812m.g	3936	ATA=>ATG	1312	I=>M	4	0.22445	Homeobox	hypothetical protein OCBIM_22000812mg
Octopus bimaculoides	KQ416886	90428	+	Ocbimv22000812m.g	4001	CAG=>CGG	1334	Q=>R	4	0.2095	Homeobox	hypothetical protein OCBIM_22000812mg
Octopus bimaculoides	KQ416886	90626	+	Ocbimv22000812m.g	4199	AAG=>AGG	1400	K=>R	4	0.4626	NA	hypothetical protein OCBIM_22000812mg
Octopus bimaculoides	KQ416886	91333	+	Ocbimv22000812m.g	4906	ATC=>GTC	1636	I=>V	4	0.200375	NA	hypothetical protein OCBIM_22000812mg
Octopus bimaculoides	KQ416886	92315	+	Ocbimv22000812m.g	5888	TAC=>TGC	1963	Y=>C	4	0.227675	Homeobox	hypothetical protein OCBIM_22000812mg
Octopus bimaculoides	KQ416886	92824	+	Ocbimv22000812m.g	6397	AAG=>GAG	2133	K=>E	4	0.560575	NA	hypothetical protein OCBIM_22000812mg
Octopus bimaculoides	KQ416886	92825	+	Ocbimv22000812m.g	6398	AAG=>AGG	2133	K=>R	4	0.5566	NA	hypothetical protein OCBIM_22000812mg
Octopus bimaculoides	KQ416886	92845	+	Ocbimv22000812m.g	6418	AGT=>GGT	2140	S=>G	4	0.243625	NA	hypothetical protein OCBIM_22000812mg
Octopus bimaculoides	KQ416886	93094	+	Ocbimv22000812m.g	6667	AGT=>GGT	2223	S=>G	4	0.21825	NA	hypothetical protein OCBIM_22000812mg
Octopus bimaculoides	KQ416902	118687	+	Ocbimv22000991m.g	869	AAG=>AGG	290	K=>R	4	0.920775	NA	PREDICTED: general transcription factor 3C polypeptide 1-like
Octopus bimaculoides	KQ416902	118704	+	Ocbimv22000991m.g	886	ACT=>GCT	296	T=>A	4	0.4941	NA	PREDICTED: general transcription factor 3C polypeptide 1-like
Octopus bimaculoides	KQ416902	119401	+	Ocbimv22000991m.g	1583	AAG=>AGG	528	K=>R	4	0.784625	NA	PREDICTED: general transcription factor 3C polypeptide 1-like
Octopus bimaculoides	KQ416902	119787	+	Ocbimv22000991m.g	1969	AGT=>GGT	657	S=>G	4	0.92905	NA	PREDICTED: general transcription factor 3C polypeptide 1-like
Octopus bimaculoides	KQ416902	120397	+	Ocbimv22000991m.g	2579	TAT=>TGT	860	Y=>C	4	0.264975	NA	PREDICTED: general transcription factor 3C polypeptide 1-like
Octopus bimaculoides	KQ416902	120888	+	Ocbimv22000991m.g	3070	AAA=>GAA	1024	K=>E	4	0.28765	NA	PREDICTED: general transcription factor 3C polypeptide 1-like
Octopus bimaculoides	KQ416908	52798	-	Ocbimv22001083m.g	573	ATA=>ATG	191	I=>M	3	0.755567	VWA	hypothetical protein OCBIM_22001083mg
Octopus bimaculoides	KQ416913	147509	-	Ocbimv22001158m.g	257	AAG=>AGG	86	K=>R	3	0.299433	DSPc	PREDICTED: phosphatidylglycerophosphatase and protein-tyrosine phosphatase 1-like isoform X1
Octopus bimaculoides	KQ416913	213100	-	Ocbimv22001166m.g	142	AGT=>GGT	48	S=>G	4	0.230125	NA	PREDICTED: coiled-coil domain-containing protein 102A-like
Octopus bimaculoides	KQ416917	349742	-	Ocbimv22001228m.g	653	AAG=>AGG	218	K=>R	3	0.9813	NA	hypothetical protein OCBIM_22001228mg
Octopus bimaculoides	KQ416923	141948	-	Ocbimv22001344m.g	440	TAC=>TGC	147	Y=>C	4	0.3628	fn3	hypothetical protein OCBIM_22001344mg, partial
Octopus bimaculoides	KQ416924	631887	+	Ocbimv22001351m.g	736	AGC=>GGC	246	S=>G	4	0.628125	7tm_1	PREDICTED: dopamine receptor 2-like
Octopus bimaculoides	KQ416929	765085	+	Ocbimv22001378m.g	1392	ATA=>ATG	464	I=>M	4	0.8147	NA	hypothetical protein OCBIM_22001378mg
Octopus bimaculoides	KQ416929	765089	+	Ocbimv22001378m.g	1396	AAA=>GAA	466	K=>E	4	0.40975	NA	hypothetical protein OCBIM_22001378mg
Octopus bimaculoides	KQ416929	765107	+	Ocbimv22001378m.g	1414	AGA=>GGA	472	R=>G	4	0.762775	NA	hypothetical protein OCBIM_22001378mg
Octopus bimaculoides	KQ416929	1128781	+	Ocbimv22001384m.g	230	CAG=>CGG	77	Q=>R	4	0.59265	NA	PREDICTED: putative uncharacterized protein DDB_G0277255
Octopus bimaculoides	KQ416929	1128783	+	Ocbimv22001384m.g	232	ATA=>GTA	78	I=>V	4	0.178325	NA	PREDICTED: putative uncharacterized protein DDB_G0277255
Octopus bimaculoides	KQ416929	1128785	+	Ocbimv22001384m.g	234	ATA=>ATG	78	I=>M	4	0.831375	NA	PREDICTED: putative uncharacterized protein DDB_G0277255
Octopus bimaculoides	KQ416929	1129288	+	Ocbimv22001384m.g	737	AAA=>AGA	246	K=>R	4	0.175425	NA	PREDICTED: putative uncharacterized protein DDB_G0277255
Octopus bimaculoides	KQ416930	195464	+	Ocbimv22001387m.g	703	AGG=>GGG	235	R=>G	4	0.6012	NA	hypothetical protein OCBIM_22001387mg
Octopus bimaculoides	KQ416930	195494	+	Ocbimv22001387m.g	733	AGC=>GGC	245	S=>G	4	0.614	NA	hypothetical protein OCBIM_22001387mg
Octopus bimaculoides	KQ416931	178418	-	Ocbimv22001399m.g	23	TAT=>TGT	8	Y=>C	4	0.3315	NA	hypothetical protein OCBIM_22001399mg
Octopus bimaculoides	KQ416933	227626	+	Ocbimv22001438m.g	4	AAG=>GAG	2	K=>E	2	0.79465	NA	PREDICTED: mismatch repair endonuclease PMS2-like
Octopus bimaculoides	KQ416933	539763	+	Ocbimv22001446m.g	497	TAT=>TGT	166	Y=>C	4	0.482	NA	PREDICTED: TBC1 domain family member 16-like isoform X1
Octopus bimaculoides	KQ416933	540035	+	Ocbimv22001446m.g	769	AAC=>GAC	257	N=>D	4	0.481225	NA	PREDICTED: TBC1 domain family member 16-like isoform X1
Octopus bimaculoides	KQ416933	540828	+	Ocbimv22001446m.g	1562	CAA=>CGA	521	Q=>R	4	0.20465	NA	PREDICTED: TBC1 domain family member 16-like isoform X1
Octopus bimaculoides	KQ416933	540933	+	Ocbimv22001446m.g	1667	AAA=>AGA	556	K=>R	4	0.7628	NA	PREDICTED: TBC1 domain family member 16-like isoform X1
Octopus bimaculoides	KQ416933	560455	+	Ocbimv22001446m.g	2476	AGC=>GGC	826	S=>G	4	0.183775	RabGAP-TBC	PREDICTED: TBC1 domain family member 16-like isoform X1
Octopus bimaculoides	KQ416933	642123	-	Ocbimv22001451m.g	1395	ATA=>ATG	465	I=>M	4	0.184925	DUF4461	PREDICTED: T-cell activation inhibitor, mitochondrial-like isoform X1
Octopus bimaculoides	KQ416946	45032	+	Ocbimv22001585m.g	2239	AGC=>GGC	747	S=>G	3	0.236267	NA	hypothetical protein OCBIM_22001585mg
Octopus bimaculoides	KQ416946	54945	+	Ocbimv22001585m.g	2372	AAG=>AGG	791	K=>R	4	0.215775	NA	hypothetical protein OCBIM_22001585mg
Octopus bimaculoides	KQ416951	15533	-	Ocbimv22001650m.g	562	AGC=>GGC	188	S=>G	4	0.44945	NA	hypothetical protein OCBIM_22001650mg
Octopus bimaculoides	KQ416951	15568	-	Ocbimv22001650m.g	527	GAA=>GGA	176	E=>G	4	0.522825	NA	hypothetical protein OCBIM_22001650mg
Octopus bimaculoides	KQ416951	17256	-	Ocbimv22001650m.g	272	AAG=>AGG	91	K=>R	4	0.3983	Ndr	hypothetical protein OCBIM_22001650mg
Octopus bimaculoides	KQ416951	689277	-	Ocbimv22001668m.g	2317	ACA=>GCA	773	T=>A	4	0.764375	NA	hypothetical protein OCBIM_22001668mg
Octopus bimaculoides	KQ416951	695044	-	Ocbimv22001668m.g	1880	AAT=>AGT	627	N=>S	4	0.632775	NA	hypothetical protein OCBIM_22001668mg
Octopus bimaculoides	KQ416951	695045	-	Ocbimv22001668m.g	1879	AAT=>GAT	627	N=>D	4	0.40715	NA	hypothetical protein OCBIM_22001668mg
Octopus bimaculoides	KQ416951	695189	-	Ocbimv22001668m.g	1735	AAG=>GAG	579	K=>E	4	0.1585	NA	hypothetical protein OCBIM_22001668mg
Octopus bimaculoides	KQ416951	695903	-	Ocbimv22001668m.g	1021	ATC=>GTC	341	I=>V	4	0.4504	NA	hypothetical protein OCBIM_22001668mg
Octopus bimaculoides	KQ416951	695930	-	Ocbimv22001668m.g	994	ACT=>GCT	332	T=>A	4	0.29155	NA	hypothetical protein OCBIM_22001668mg
Octopus bimaculoides	KQ416951	695933	-	Ocbimv22001668m.g	991	AGA=>GGA	331	R=>G	4	0.36765	NA	hypothetical protein OCBIM_22001668mg
Octopus bimaculoides	KQ416953	8536	-	Ocbimv22001674m.g	499	AGC=>GGC	167	S=>G	2	0.49335	Carn_acyltransf	PREDICTED: choline O-acetyltransferase-like isoform X2
Octopus bimaculoides	KQ416953	565418	-	Ocbimv22001681m.g	1763	AAT=>AGT	588	N=>S	4	0.1459	NA	PREDICTED: probable vesicular acetylcholine transporter-B
Octopus bimaculoides	KQ416953	565824	-	Ocbimv22001681m.g	1357	ATC=>GTC	453	I=>V	4	0.5763	NA	PREDICTED: probable vesicular acetylcholine transporter-B
Octopus bimaculoides	KQ416953	566718	-	Ocbimv22001681m.g	463	ATT=>GTT	155	I=>V	4	0.796825	MFS_1	PREDICTED: probable vesicular acetylcholine transporter-B
Octopus bimaculoides	KQ416955	222287	-	Ocbimv22001690m.g	1489	ATG=>GTG	497	M=>V	4	0.4974	NA	PREDICTED: conserved oligomeric Golgi complex subunit 4-like
Octopus bimaculoides	KQ416955	222292	-	Ocbimv22001690m.g	1484	AAT=>AGT	495	N=>S	4	0.265875	NA	PREDICTED: conserved oligomeric Golgi complex subunit 4-like
Octopus bimaculoides	KQ416966	17633	-	Ocbimv22001819m.g	959	TAC=>TGC	320	Y=>C	4	0.204975	NA	PREDICTED: WD repeat domain phosphoinositide-interacting protein 3-like
Octopus bimaculoides	KQ416971	350181	-	Ocbimv22001861m.g	146	CAG=>CGG	49	Q=>R	4	0.820725	AP-5_subunit_s1	PREDICTED: uncharacterized protein LOC106867753
Octopus bimaculoides	KQ416974	252705	-	Ocbimv22001928m.g	544	AAC=>GAC	182	N=>D	4	0.221	NA	PREDICTED: cAMP-specific 3',5'-cyclic phosphodiesterase 4C-like isoform X1
Octopus bimaculoides	KQ416979	1383074	-	Ocbimv22002000m.g	392	AAA=>AGA	131	K=>R	4	0.434475	NA	PREDICTED: kelch-like protein 8 isoform X1
Octopus bimaculoides	KQ416979	1559579	-	Ocbimv22002005m.g	628	AAC=>GAC	210	N=>D	4	0.545825	NA	PREDICTED: post-GPI attachment to proteins factor 2-like
Octopus bimaculoides	KQ416986	296788	-	Ocbimv22002107m.g	894	ATA=>ATG	298	I=>M	4	0.133475	RAI16-like	hypothetical protein OCBIM_22002107mg
Octopus bimaculoides	KQ416995	216130	-	Ocbimv22002202m.g	323	AAA=>AGA	108	K=>R	4	0.23435	NA	PREDICTED: abhydrolase domain-containing protein 4-like isoform X1
Octopus bimaculoides	KQ417001	177386	+	Ocbimv22002287m.g	704	GAG=>GGG	235	E=>G	4	0.343025	NA	hypothetical protein OCBIM_22002287mg
Octopus bimaculoides	KQ417001	204443	+	Ocbimv22002287m.g	3430	AAC=>GAC	1144	N=>D	4	0.307425	NA	hypothetical protein OCBIM_22002287mg
Octopus bimaculoides	KQ417001	505291	+	Ocbimv22002292m.g	658	AGT=>GGT	220	S=>G	4	0.42115	FERM_C	hypothetical protein OCBIM_22002292mg
Octopus bimaculoides	KQ417009	1347058	-	Ocbimv22002428m.g	803	CAG=>CGG	268	Q=>R	4	0.323425	NA	PREDICTED: transmembrane 7 superfamily member 3-like
Octopus bimaculoides	KQ417011	110847	-	Ocbimv22002501m.g	1157	AAT=>AGT	386	N=>S	4	0.3944	SPT16	hypothetical protein OCBIM_22002501mg, partial
Octopus bimaculoides	KQ417023	45654	+	Ocbimv22002606m.g	550	ATG=>GTG	184	M=>V	4	0.1853	BTB	PREDICTED: BTB/POZ domain-containing protein 17-like isoform X1
Octopus bimaculoides	KQ417023	261260	-	Ocbimv22002612m.g	938	AAG=>AGG	313	K=>R	4	0.8967	PP2C	PREDICTED: protein phosphatase 1K, mitochondrial-like isoform X1
Octopus bimaculoides	KQ417023	261261	-	Ocbimv22002612m.g	937	AAG=>GAG	313	K=>E	4	0.61855	PP2C	PREDICTED: protein phosphatase 1K, mitochondrial-like isoform X1
Octopus bimaculoides	KQ417023	641001	-	Ocbimv22002618m.g	595	AGC=>GGC	199	S=>G	4	0.27955	SnAPC_2_like	PREDICTED: uncharacterized protein LOC106867865 isoform X1
Octopus bimaculoides	KQ417023	758993	-	Ocbimv22002623m.g	589	ACT=>GCT	197	T=>A	4	0.668025	THF_DHG_CYH_C	PREDICTED: C-1-tetrahydrofolate synthase, cytoplasmic-like isoform X1
Octopus bimaculoides	KQ417023	785824	+	Ocbimv22002625m.g	104	TAT=>TGT	35	Y=>C	2	0.28335	NA	hypothetical protein OCBIM_22002625mg
Octopus bimaculoides	KQ417023	800691	-	Ocbimv22002626m.g	1591	ACC=>GCC	531	T=>A	4	0.331775	NA	PREDICTED: mitochondrial import receptor subunit TOM70-like isoform X1
Octopus bimaculoides	KQ417023	855799	-	Ocbimv22002628m.g	4375	AGT=>GGT	1459	S=>G	4	0.434	NA	PREDICTED: PR domain zinc finger protein 10-like
Octopus bimaculoides	KQ417023	855800	-	Ocbimv22002628m.g	4374	ATA=>ATG	1458	I=>M	4	0.389175	NA	PREDICTED: PR domain zinc finger protein 10-like
Octopus bimaculoides	KQ417023	856201	-	Ocbimv22002628m.g	3973	ATG=>GTG	1325	M=>V	4	0.207125	NA	PREDICTED: PR domain zinc finger protein 10-like
Octopus bimaculoides	KQ417023	857467	-	Ocbimv22002628m.g	2707	AGC=>GGC	903	S=>G	4	0.442575	NA	PREDICTED: PR domain zinc finger protein 10-like
Octopus bimaculoides	KQ417023	871565	-	Ocbimv22002628m.g	1390	AGC=>GGC	464	S=>G	4	0.387475	NA	PREDICTED: PR domain zinc finger protein 10-like
Octopus bimaculoides	KQ417023	871589	-	Ocbimv22002628m.g	1366	AGC=>GGC	456	S=>G	4	0.447375	NA	PREDICTED: PR domain zinc finger protein 10-like
Octopus bimaculoides	KQ417023	871727	-	Ocbimv22002628m.g	1228	ACT=>GCT	410	T=>A	4	0.491475	NA	PREDICTED: PR domain zinc finger protein 10-like
Octopus bimaculoides	KQ417023	871733	-	Ocbimv22002628m.g	1222	AAT=>GAT	408	N=>D	4	0.666125	NA	PREDICTED: PR domain zinc finger protein 10-like
Octopus bimaculoides	KQ417023	871792	-	Ocbimv22002628m.g	1163	AAT=>AGT	388	N=>S	4	0.426425	NA	PREDICTED: PR domain zinc finger protein 10-like
Octopus bimaculoides	KQ417023	874432	-	Ocbimv22002628m.g	622	AGG=>GGG	208	R=>G	3	0.442733	NA	PREDICTED: PR domain zinc finger protein 10-like
Octopus bimaculoides	KQ417023	1064181	+	Ocbimv22002634m.g	295	AGA=>GGA	99	R=>G	4	0.97835	NA	hypothetical protein OCBIM_22002634mg
Octopus bimaculoides	KQ417023	1064184	+	Ocbimv22002634m.g	298	AGT=>GGT	100	S=>G	4	0.954	NA	hypothetical protein OCBIM_22002634mg
Octopus bimaculoides	KQ417023	1149802	+	Ocbimv22002636m.g	295	AGA=>GGA	99	R=>G	4	0.9842	NA	hypothetical protein OCBIM_22002636mg
Octopus bimaculoides	KQ417023	1149805	+	Ocbimv22002636m.g	298	AGT=>GGT	100	S=>G	4	0.1479	NA	hypothetical protein OCBIM_22002636mg
Octopus bimaculoides	KQ417032	591524	+	Ocbimv22002750m.g	295	ATC=>GTC	99	I=>V	4	0.906775	Hexapep_2	PREDICTED: dynactin subunit 5-like
Octopus bimaculoides	KQ417037	134838	-	Ocbimv22002793m.g	202	AAC=>GAC	68	N=>D	4	0.549825	COG2	PREDICTED: conserved oligomeric Golgi complex subunit 2-like
Octopus bimaculoides	KQ417040	116856	+	Ocbimv22002826m.g	158	CAA=>CGA	53	Q=>R	3	0.1429	NA	hypothetical protein OCBIM_22002826mg
Octopus bimaculoides	KQ417040	138131	+	Ocbimv22002828m.g	169	ATG=>GTG	57	M=>V	3	0.139133	NA	PREDICTED: DNA-directed RNA polymerase II subunit RPB1-like
Octopus bimaculoides	KQ417044	54921	-	Ocbimv22002874m.g	190	ACT=>GCT	64	T=>A	4	0.162525	NA	PREDICTED: uncharacterized protein LOC106867943
Octopus bimaculoides	KQ417044	54950	-	Ocbimv22002874m.g	161	AAC=>AGC	54	N=>S	4	0.413075	NA	PREDICTED: uncharacterized protein LOC106867943
Octopus bimaculoides	KQ417044	54951	-	Ocbimv22002874m.g	160	AAC=>GAC	54	N=>D	4	0.178925	NA	PREDICTED: uncharacterized protein LOC106867943
Octopus bimaculoides	KQ417044	54972	-	Ocbimv22002874m.g	139	AAT=>GAT	47	N=>D	4	0.150875	NA	PREDICTED: uncharacterized protein LOC106867943
Octopus bimaculoides	KQ417050	180362	-	Ocbimv22002929m.g	994	AGT=>GGT	332	S=>G	4	0.123325	NA	hypothetical protein OCBIM_22002929mg
Octopus bimaculoides	KQ417054	104168	+	Ocbimv22003008m.g	64	AGT=>GGT	22	S=>G	4	0.231175	7tm_2	hypothetical protein OCBIM_22003008mg, partial
Octopus bimaculoides	KQ417054	258845	-	Ocbimv22003013m.g	739	ACA=>GCA	247	T=>A	4	0.1855	BRO1	hypothetical protein OCBIM_22003013mg, partial
Octopus bimaculoides	KQ417055	423945	-	Ocbimv22003020m.g	1372	ATA=>GTA	458	I=>V	4	0.710475	NA	PREDICTED: probable G-protein coupled receptor 158
Octopus bimaculoides	KQ417055	424071	-	Ocbimv22003020m.g	1246	ATG=>GTG	416	M=>V	4	0.254725	NA	PREDICTED: probable G-protein coupled receptor 158
Octopus bimaculoides	KQ417055	442572	-	Ocbimv22003020m.g	677	AAT=>AGT	226	N=>S	4	0.157525	7tm_3	PREDICTED: probable G-protein coupled receptor 158
Octopus bimaculoides	KQ417055	1359931	-	Ocbimv22003033m.g	392	AAG=>AGG	131	K=>R	2	0.4405	NA	hypothetical protein OCBIM_22003033mg, partial
Octopus bimaculoides	KQ417059	29918	-	Ocbimv22003111m.g	409	ACA=>GCA	137	T=>A	4	0.240075	zf-C2H2	hypothetical protein OCBIM_22003111mg
Octopus bimaculoides	KQ417059	261050	+	Ocbimv22003118m.g	166	AAA=>GAA	56	K=>E	4	0.26055	NA	hypothetical protein OCBIM_22003118mg, partial
Octopus bimaculoides	KQ417063	247432	-	Ocbimv22003188m.g	2935	AGC=>GGC	979	S=>G	4	0.411125	NA	PREDICTED: uncharacterized protein LOC106868006 isoform X6
Octopus bimaculoides	KQ417079	27190	-	Ocbimv22003313m.g	1621	ATA=>GTA	541	I=>V	4	0.74405	DUF608	PREDICTED: non-lysosomal glucosylceramidase-like isoform X1
Octopus bimaculoides	KQ417081	10801	+	Ocbimv22003326m.g	530	TAT=>TGT	177	Y=>C	4	0.579125	NA	hypothetical protein OCBIM_22003326mg, partial
Octopus bimaculoides	KQ417081	13240	+	Ocbimv22003326m.g	2233	AAC=>GAC	745	N=>D	4	0.6574	NA	hypothetical protein OCBIM_22003326mg, partial
Octopus bimaculoides	KQ417081	13289	+	Ocbimv22003326m.g	2282	GAC=>GGC	761	D=>G	4	0.71095	NA	hypothetical protein OCBIM_22003326mg, partial
Octopus bimaculoides	KQ417081	22469	+	Ocbimv22003327m.g	1040	AAT=>AGT	347	N=>S	4	0.47	NA	hypothetical protein OCBIM_22003327mg, partial
Octopus bimaculoides	KQ417081	22784	+	Ocbimv22003327m.g	1355	CAG=>CGG	452	Q=>R	4	0.2616	NA	hypothetical protein OCBIM_22003327mg, partial
Octopus bimaculoides	KQ417081	23668	+	Ocbimv22003327m.g	2239	AAC=>GAC	747	N=>D	4	0.1607	NA	hypothetical protein OCBIM_22003327mg, partial
Octopus bimaculoides	KQ417081	23669	+	Ocbimv22003327m.g	2240	AAC=>AGC	747	N=>S	4	0.188775	NA	hypothetical protein OCBIM_22003327mg, partial
Octopus bimaculoides	KQ417081	24616	+	Ocbimv22003327m.g	3187	ATT=>GTT	1063	I=>V	4	0.2083	NA	hypothetical protein OCBIM_22003327mg, partial
Octopus bimaculoides	KQ417081	27316	+	Ocbimv22003327m.g	3339	ATA=>ATG	1113	I=>M	4	0.325525	NA	hypothetical protein OCBIM_22003327mg, partial
Octopus bimaculoides	KQ417081	30373	+	Ocbimv22003327m.g	3788	AAA=>AGA	1263	K=>R	4	0.283525	NA	hypothetical protein OCBIM_22003327mg, partial
Octopus bimaculoides	KQ417081	47563	+	Ocbimv22003327m.g	4403	TAC=>TGC	1468	Y=>C	4	0.320075	NA	hypothetical protein OCBIM_22003327mg, partial
Octopus bimaculoides	KQ417081	47567	+	Ocbimv22003327m.g	4407	ATA=>ATG	1469	I=>M	4	0.556025	NA	hypothetical protein OCBIM_22003327mg, partial
Octopus bimaculoides	KQ417081	58148	+	Ocbimv22003327m.g	5581	ACT=>GCT	1861	T=>A	4	0.25575	NA	hypothetical protein OCBIM_22003327mg, partial
Octopus bimaculoides	KQ417081	235646	-	Ocbimv22003332m.g	286	AAC=>GAC	96	N=>D	4	0.4625	Arf	PREDICTED: ADP-ribosylation factor-like protein 4C
Octopus bimaculoides	KQ417085	152985	+	Ocbimv22003362m.g	986	AAC=>AGC	329	N=>S	4	1	Guanylate_cyc	hypothetical protein OCBIM_22003362mg
Octopus bimaculoides	KQ417085	153185	+	Ocbimv22003362m.g	1186	AGA=>GGA	396	R=>G	4	0.5476	Guanylate_cyc	hypothetical protein OCBIM_22003362mg
Octopus bimaculoides	KQ417089	158917	+	Ocbimv22003497m.g	41	AAG=>AGG	14	K=>R	3	0.487867	NA	hypothetical protein OCBIM_22003497mg
Octopus bimaculoides	KQ417090	1777389	+	Ocbimv22003551m.g	614	TAT=>TGT	205	Y=>C	4	0.33765	DSPc	PREDICTED: dual specificity protein phosphatase 23-like isoform X1
Octopus bimaculoides	KQ417090	2022020	+	Ocbimv22003564m.g	277	ACG=>GCG	93	T=>A	4	0.22985	Ski_Sno	PREDICTED: dachshund homolog 1-like
Octopus bimaculoides	KQ417100	17737	-	Ocbimv22003662m.g	2650	ACA=>GCA	884	T=>A	4	0.518575	PLDc_2	PREDICTED: phospholipase D1-like
Octopus bimaculoides	KQ417100	50451	-	Ocbimv22003662m.g	253	AAA=>GAA	85	K=>E	2	0.2167	NA	PREDICTED: phospholipase D1-like
Octopus bimaculoides	KQ417101	245724	+	Ocbimv22003701m.g	2716	ACT=>GCT	906	T=>A	4	0.2297	NA	hypothetical protein OCBIM_22003701mg
Octopus bimaculoides	KQ417103	102029	-	Ocbimv22003711m.g	383	AAG=>AGG	128	K=>R	3	0.1656	Peptidase_M2	PREDICTED: angiotensin-converting enzyme-like
Octopus bimaculoides	KQ417113	477569	-	Ocbimv22003815m.g	2233	ACT=>GCT	745	T=>A	4	0.5346	NA	PREDICTED: uncharacterized protein LOC106868142
Octopus bimaculoides	KQ417113	477875	-	Ocbimv22003815m.g	1927	ATA=>GTA	643	I=>V	4	0.49815	NA	PREDICTED: uncharacterized protein LOC106868142
Octopus bimaculoides	KQ417113	478963	-	Ocbimv22003815m.g	839	AAA=>AGA	280	K=>R	4	0.5889	NA	PREDICTED: uncharacterized protein LOC106868142
Octopus bimaculoides	KQ417117	14159	+	Ocbimv22003857m.g	44	AAG=>AGG	15	K=>R	4	0.48285	NA	PREDICTED: uncharacterized protein LOC106868145, partial
Octopus bimaculoides	KQ417117	14197	+	Ocbimv22003857m.g	82	ATT=>GTT	28	I=>V	4	0.34955	NA	PREDICTED: uncharacterized protein LOC106868145, partial
Octopus bimaculoides	KQ417118	331427	+	Ocbimv22003870m.g	1120	AGC=>GGC	374	S=>G	4	0.2687	NA	PREDICTED: 4-hydroxybenzoate polyprenyltransferase, mitochondrial-like
Octopus bimaculoides	KQ417118	360353	-	Ocbimv22003871m.g	683	AAG=>AGG	228	K=>R	4	0.2674	NA	PREDICTED: conserved oligomeric Golgi complex subunit 5-like
Octopus bimaculoides	KQ417118	583369	+	Ocbimv22003876m.g	1252	AGA=>GGA	418	R=>G	4	0.32645	NA	hypothetical protein OCBIM_22003876mg
Octopus bimaculoides	KQ417119	246995	+	Ocbimv22003892m.g	851	AAC=>AGC	284	N=>S	4	0.1176	NA	hypothetical protein OCBIM_22003892mg
Octopus bimaculoides	KQ417119	248997	+	Ocbimv22003892m.g	961	AAC=>GAC	321	N=>D	4	0.207225	Lig_chan	hypothetical protein OCBIM_22003892mg
Octopus bimaculoides	KQ417119	269819	+	Ocbimv22003892m.g	1570	ACT=>GCT	524	T=>A	4	0.242425	Lig_chan	hypothetical protein OCBIM_22003892mg
Octopus bimaculoides	KQ417132	55578	+	Ocbimv22004004m.g	907	AGT=>GGT	303	S=>G	4	0.2048	PPP4R2	PREDICTED: serine/threonine-protein phosphatase 4 regulatory subunit 2-like
Octopus bimaculoides	KQ417132	55584	+	Ocbimv22004004m.g	913	AGT=>GGT	305	S=>G	4	0.39225	PPP4R2	PREDICTED: serine/threonine-protein phosphatase 4 regulatory subunit 2-like
Octopus bimaculoides	KQ417133	496724	+	Ocbimv22004074m.g	232	ACT=>GCT	78	T=>A	4	0.54155	NA	hypothetical protein OCBIM_22004074mg
Octopus bimaculoides	KQ417133	564243	+	Ocbimv22004074m.g	1939	AGA=>GGA	647	R=>G	4	0.585675	AMP-binding	hypothetical protein OCBIM_22004074mg
Octopus bimaculoides	KQ417133	570465	+	Ocbimv22004074m.g	2476	AGC=>GGC	826	S=>G	4	0.4872	NA	hypothetical protein OCBIM_22004074mg
Octopus bimaculoides	KQ417133	584201	+	Ocbimv22004074m.g	4141	AGG=>GGG	1381	R=>G	4	0.305925	AMP-binding	hypothetical protein OCBIM_22004074mg
Octopus bimaculoides	KQ417140	101211	-	Ocbimv22004143m.g	1314	ATA=>ATG	438	I=>M	4	0.76725	NA	PREDICTED: uncharacterized protein LOC106868191
Octopus bimaculoides	KQ417143	276284	-	Ocbimv22004242m.g	1923	ATA=>ATG	641	I=>M	4	0.675025	FH2	hypothetical protein OCBIM_22004242mg, partial
Octopus bimaculoides	KQ417143	306982	-	Ocbimv22004242m.g	235	AGG=>GGG	79	R=>G	4	0.6324	Drf_GBD	hypothetical protein OCBIM_22004242mg, partial
Octopus bimaculoides	KQ417143	306994	-	Ocbimv22004242m.g	223	AGT=>GGT	75	S=>G	4	0.27035	Drf_GBD	hypothetical protein OCBIM_22004242mg, partial
Octopus bimaculoides	KQ417143	306997	-	Ocbimv22004242m.g	220	AGG=>GGG	74	R=>G	4	0.416425	Drf_GBD	hypothetical protein OCBIM_22004242mg, partial
Octopus bimaculoides	KQ417158	334780	-	Ocbimv22004400m.g	848	AAC=>AGC	283	N=>S	4	0.311325	NA	hypothetical protein OCBIM_22004400mg, partial
Octopus bimaculoides	KQ417158	336146	-	Ocbimv22004400m.g	487	AGG=>GGG	163	R=>G	4	0.480675	NA	hypothetical protein OCBIM_22004400mg, partial
Octopus bimaculoides	KQ417175	58942	-	Ocbimv22004516m.g	220	ATT=>GTT	74	I=>V	2	0.71665	NA	hypothetical protein OCBIM_22004516mg, partial
Octopus bimaculoides	KQ417182	811546	-	Ocbimv22004603m.g	418	AGA=>GGA	140	R=>G	2	0.14665	NA	hypothetical protein OCBIM_22004603mg
Octopus bimaculoides	KQ417183	344579	+	Ocbimv22004612m.g	568	AGT=>GGT	190	S=>G	4	0.2542	NA	hypothetical protein OCBIM_22004612mg, partial
Octopus bimaculoides	KQ417183	351784	+	Ocbimv22004612m.g	1219	AGT=>GGT	407	S=>G	4	0.472225	NA	hypothetical protein OCBIM_22004612mg, partial
Octopus bimaculoides	KQ417183	374836	+	Ocbimv22004612m.g	2728	AGC=>GGC	910	S=>G	4	0.46855	NA	hypothetical protein OCBIM_22004612mg, partial
Octopus bimaculoides	KQ417183	374842	+	Ocbimv22004612m.g	2734	AGT=>GGT	912	S=>G	4	0.2298	NA	hypothetical protein OCBIM_22004612mg, partial
Octopus bimaculoides	KQ417183	378350	+	Ocbimv22004612m.g	3100	AGA=>GGA	1034	R=>G	4	0.245825	NA	hypothetical protein OCBIM_22004612mg, partial
Octopus bimaculoides	KQ417183	442571	+	Ocbimv22004613m.g	1180	ATT=>GTT	394	I=>V	4	0.47845	DHR-2	hypothetical protein OCBIM_22004613mg
Octopus bimaculoides	KQ417193	63158	+	Ocbimv22004649m.g	40	ACG=>GCG	14	T=>A	4	0.224275	NA	PREDICTED: protein toll-like
Octopus bimaculoides	KQ417193	64404	+	Ocbimv22004649m.g	1286	CAG=>CGG	429	Q=>R	4	0.519275	NA	PREDICTED: protein toll-like
Octopus bimaculoides	KQ417193	64409	+	Ocbimv22004649m.g	1291	AAC=>GAC	431	N=>D	4	0.7724	NA	PREDICTED: protein toll-like
Octopus bimaculoides	KQ417193	65421	+	Ocbimv22004649m.g	2303	CAC=>CGC	768	H=>R	4	0.186925	NA	PREDICTED: protein toll-like
Octopus bimaculoides	KQ417193	65829	+	Ocbimv22004649m.g	2711	AAG=>AGG	904	K=>R	4	0.7091	NA	PREDICTED: protein toll-like
Octopus bimaculoides	KQ417193	65963	+	Ocbimv22004649m.g	2845	AAT=>GAT	949	N=>D	4	0.44545	NA	PREDICTED: protein toll-like
Octopus bimaculoides	KQ417193	65997	+	Ocbimv22004649m.g	2879	GAC=>GGC	960	D=>G	4	0.34245	NA	PREDICTED: protein toll-like
Octopus bimaculoides	KQ417193	66615	+	Ocbimv22004649m.g	3497	CAC=>CGC	1166	H=>R	4	0.6482	NA	PREDICTED: protein toll-like
Octopus bimaculoides	KQ417193	66747	+	Ocbimv22004649m.g	3629	CAG=>CGG	1210	Q=>R	4	0.645325	NA	PREDICTED: protein toll-like
Octopus bimaculoides	KQ417193	66839	+	Ocbimv22004649m.g	3721	ATG=>GTG	1241	M=>V	4	0.3567	TIR	PREDICTED: protein toll-like
Octopus bimaculoides	KQ417193	66909	+	Ocbimv22004649m.g	3791	TAC=>TGC	1264	Y=>C	4	0.769125	TIR	PREDICTED: protein toll-like
Octopus bimaculoides	KQ417205	50057	-	Ocbimv22004770m.g	6251	CAG=>CGG	2084	Q=>R	4	0.31895	NA	hypothetical protein OCBIM_22004770mg
Octopus bimaculoides	KQ417205	50060	-	Ocbimv22004770m.g	6248	AAG=>AGG	2083	K=>R	4	0.2271	NA	hypothetical protein OCBIM_22004770mg
Octopus bimaculoides	KQ417205	69184	-	Ocbimv22004770m.g	4055	AAG=>AGG	1352	K=>R	4	0.4343	NA	hypothetical protein OCBIM_22004770mg
Octopus bimaculoides	KQ417205	69185	-	Ocbimv22004770m.g	4054	AAG=>GAG	1352	K=>E	4	0.431225	NA	hypothetical protein OCBIM_22004770mg
Octopus bimaculoides	KQ417205	69650	-	Ocbimv22004770m.g	3589	ACT=>GCT	1197	T=>A	2	0.6875	NA	hypothetical protein OCBIM_22004770mg
Octopus bimaculoides	KQ417205	73688	-	Ocbimv22004770m.g	2879	AAG=>AGG	960	K=>R	4	0.216925	NA	hypothetical protein OCBIM_22004770mg
Octopus bimaculoides	KQ417206	18482	-	Ocbimv22004790m.g	793	AGC=>GGC	265	S=>G	4	0.26085	BORCS6	PREDICTED: uncharacterized protein LOC106868315 isoform X1
Octopus bimaculoides	KQ417206	28744	-	Ocbimv22004790m.g	691	ATC=>GTC	231	I=>V	4	0.347325	BORCS6	PREDICTED: uncharacterized protein LOC106868315 isoform X1
Octopus bimaculoides	KQ417208	3018	-	Ocbimv22004795m.g	925	AAG=>GAG	309	K=>E	4	0.44225	PH	PREDICTED: PH domain leucine-rich repeat-containing protein phosphatase 2-like
Octopus bimaculoides	KQ417208	5596	-	Ocbimv22004795m.g	470	CAT=>CGT	157	H=>R	4	0.5107	NA	PREDICTED: PH domain leucine-rich repeat-containing protein phosphatase 2-like
Octopus bimaculoides	KQ417208	5631	-	Ocbimv22004795m.g	435	ATA=>ATG	145	I=>M	4	0.408875	NA	PREDICTED: PH domain leucine-rich repeat-containing protein phosphatase 2-like
Octopus bimaculoides	KQ417209	15964	-	Ocbimv22004824m.g	1136	CAG=>CGG	379	Q=>R	2	0.5	NA	PREDICTED: zinc finger protein 431-like
Octopus bimaculoides	KQ417209	57828	-	Ocbimv22004825m.g	2006	AAG=>AGG	669	K=>R	4	0.6607	NA	hypothetical protein OCBIM_22004825mg
Octopus bimaculoides	KQ417209	57882	-	Ocbimv22004825m.g	1952	AAG=>AGG	651	K=>R	4	0.799125	NA	hypothetical protein OCBIM_22004825mg
Octopus bimaculoides	KQ417209	58731	-	Ocbimv22004825m.g	1103	AAT=>AGT	368	N=>S	4	0.298375	zf-C2H2	hypothetical protein OCBIM_22004825mg
Octopus bimaculoides	KQ417209	58744	-	Ocbimv22004825m.g	1090	AGC=>GGC	364	S=>G	2	0.22855	zf-C2H2	hypothetical protein OCBIM_22004825mg
Octopus bimaculoides	KQ417209	121930	+	Ocbimv22004830m.g	1130	AAA=>AGA	377	K=>R	4	0.6471	NA	PREDICTED: zinc finger protein 84-like
Octopus bimaculoides	KQ417209	122601	+	Ocbimv22004830m.g	1801	AAG=>GAG	601	K=>E	4	0.5978	NA	PREDICTED: zinc finger protein 84-like
Octopus bimaculoides	KQ417211	448146	-	Ocbimv22004879m.g	1645	AAT=>GAT	549	N=>D	4	0.33015	KH_1	hypothetical protein OCBIM_22004879mg
Octopus bimaculoides	KQ417211	448152	-	Ocbimv22004879m.g	1639	ACC=>GCC	547	T=>A	4	0.261025	KH_1	hypothetical protein OCBIM_22004879mg
Octopus bimaculoides	KQ417213	353483	+	Ocbimv22004903m.g	832	AGC=>GGC	278	S=>G	4	0.525	FYRC	PREDICTED: transforming growth factor beta regulator 1-like
Octopus bimaculoides	KQ417213	752976	-	Ocbimv22004917m.g	3748	AGT=>GGT	1250	S=>G	4	0.35785	NA	hypothetical protein OCBIM_22004917mg
Octopus bimaculoides	KQ417213	795650	-	Ocbimv22004917m.g	62	GAA=>GGA	21	E=>G	2	0.57955	NA	hypothetical protein OCBIM_22004917mg
Octopus bimaculoides	KQ417213	856889	-	Ocbimv22004919m.g	1522	AAA=>GAA	508	K=>E	2	0.41665	NA	hypothetical protein OCBIM_22004919mg
Octopus bimaculoides	KQ417213	856949	-	Ocbimv22004919m.g	1462	ACA=>GCA	488	T=>A	3	0.217867	Ig_3	hypothetical protein OCBIM_22004919mg
Octopus bimaculoides	KQ417213	860308	-	Ocbimv22004919m.g	1055	AAC=>AGC	352	N=>S	2	0.4125	I-set	hypothetical protein OCBIM_22004919mg
Octopus bimaculoides	KQ417215	364045	+	Ocbimv22004940m.g	722	AAG=>AGG	241	K=>R	3	0.2323	NA	hypothetical protein OCBIM_22004940mg, partial
Octopus bimaculoides	KQ417215	436133	+	Ocbimv22004940m.g	1420	ATT=>GTT	474	I=>V	4	0.16695	NA	hypothetical protein OCBIM_22004940mg, partial
Octopus bimaculoides	KQ417215	436475	+	Ocbimv22004940m.g	1762	AAT=>GAT	588	N=>D	3	0.584633	NA	hypothetical protein OCBIM_22004940mg, partial
Octopus bimaculoides	KQ417215	436476	+	Ocbimv22004940m.g	1763	AAT=>AGT	588	N=>S	3	0.7282	NA	hypothetical protein OCBIM_22004940mg, partial
Octopus bimaculoides	KQ417215	436548	+	Ocbimv22004940m.g	1835	AAG=>AGG	612	K=>R	3	0.218167	NA	hypothetical protein OCBIM_22004940mg, partial
Octopus bimaculoides	KQ417215	436568	+	Ocbimv22004940m.g	1855	AGC=>GGC	619	S=>G	3	0.802267	NA	hypothetical protein OCBIM_22004940mg, partial
Octopus bimaculoides	KQ417215	437255	+	Ocbimv22004940m.g	2542	AAT=>GAT	848	N=>D	3	0.1611	NA	hypothetical protein OCBIM_22004940mg, partial
Octopus bimaculoides	KQ417224	209190	+	Ocbimv22005022m.g	223	ATC=>GTC	75	I=>V	4	0.30105	NA	hypothetical protein OCBIM_22005022mg
Octopus bimaculoides	KQ417224	209202	+	Ocbimv22005022m.g	235	AGC=>GGC	79	S=>G	4	0.126675	NA	hypothetical protein OCBIM_22005022mg
Octopus bimaculoides	KQ417226	41877	+	Ocbimv22005038m.g	706	AGG=>GGG	236	R=>G	4	0.39515	NA	hypothetical protein OCBIM_22005038mg, partial
Octopus bimaculoides	KQ417236	45266	-	Ocbimv22005256m.g	616	AAC=>GAC	206	N=>D	3	0.494933	NA	PREDICTED: zinc finger protein 239-like
Octopus bimaculoides	KQ417237	692721	+	Ocbimv22005261m.g	265	AGT=>GGT	89	S=>G	4	0.6058	Ion_trans	PREDICTED: potassium voltage-gated channel subfamily H member 2-like
Octopus bimaculoides	KQ417237	692817	+	Ocbimv22005261m.g	361	AAT=>GAT	121	N=>D	2	0.5577	Ion_trans	PREDICTED: potassium voltage-gated channel subfamily H member 2-like
Octopus bimaculoides	KQ417240	460823	-	Ocbimv22005324m.g	1423	AGT=>GGT	475	S=>G	4	0.144875	NA	hypothetical protein OCBIM_22005324mg, partial
Octopus bimaculoides	KQ417240	460850	-	Ocbimv22005324m.g	1396	AGT=>GGT	466	S=>G	4	0.236575	NA	hypothetical protein OCBIM_22005324mg, partial
Octopus bimaculoides	KQ417240	461182	-	Ocbimv22005324m.g	1064	AAG=>AGG	355	K=>R	4	0.36865	NA	hypothetical protein OCBIM_22005324mg, partial
Octopus bimaculoides	KQ417245	529516	-	Ocbimv22005341m.g	566	AAG=>AGG	189	K=>R	4	0.6828	NA	PREDICTED: uncharacterized protein LOC106868426 isoform X1
Octopus bimaculoides	KQ417249	258719	-	Ocbimv22005378m.g	4022	TAT=>TGT	1341	Y=>C	4	0.531025	NA	PREDICTED: uncharacterized protein LOC106868430 isoform X5
Octopus bimaculoides	KQ417249	596940	+	Ocbimv22005385m.g	613	ACA=>GCA	205	T=>A	4	0.386575	NA	hypothetical protein OCBIM_22005385mg
Octopus bimaculoides	KQ417249	597102	+	Ocbimv22005385m.g	775	AAA=>GAA	259	K=>E	4	0.498025	NA	hypothetical protein OCBIM_22005385mg
Octopus bimaculoides	KQ417249	597103	+	Ocbimv22005385m.g	776	AAA=>AGA	259	K=>R	4	0.35505	NA	hypothetical protein OCBIM_22005385mg
Octopus bimaculoides	KQ417249	597623	+	Ocbimv22005385m.g	1197	ATA=>ATG	399	I=>M	4	0.2415	NA	hypothetical protein OCBIM_22005385mg
Octopus bimaculoides	KQ417249	606797	+	Ocbimv22005385m.g	3874	ACA=>GCA	1292	T=>A	4	0.159075	NA	hypothetical protein OCBIM_22005385mg
Octopus bimaculoides	KQ417249	1304995	+	Ocbimv22005390m.g	899	CAT=>CGT	300	H=>R	4	0.6887	NA	PREDICTED: ATP-dependent RNA helicase A-like isoform X1
Octopus bimaculoides	KQ417249	1304997	+	Ocbimv22005390m.g	901	ACT=>GCT	301	T=>A	4	0.7	NA	PREDICTED: ATP-dependent RNA helicase A-like isoform X1
Octopus bimaculoides	KQ417252	10846	-	Ocbimv22005433m.g	191	TAC=>TGC	64	Y=>C	3	0.3583	Guanylate_cyc	PREDICTED: retinal guanylyl cyclase 1-like
Octopus bimaculoides	KQ417252	877275	-	Ocbimv22005441m.g	949	AGT=>GGT	317	S=>G	4	0.30885	NA	PREDICTED: uncharacterized protein LOC106868454
Octopus bimaculoides	KQ417269	85024	-	Ocbimv22005648m.g	121	AAG=>GAG	41	K=>E	4	0.630875	Ammonium_transp	PREDICTED: ammonium transporter Rh type B-like
Octopus bimaculoides	KQ417271	361195	-	Ocbimv22005661m.g	472	ATT=>GTT	158	I=>V	4	0.3127	XLF	PREDICTED: zinc finger protein 112-like isoform X1
Octopus bimaculoides	KQ417272	272017	-	Ocbimv22005683m.g	748	AAG=>GAG	250	K=>E	4	0.62105	ATP_Ca_trans_C	hypothetical protein OCBIM_22005683mg, partial
Octopus bimaculoides	KQ417274	401117	+	Ocbimv22005703m.g	301	AAT=>GAT	101	N=>D	4	0.6069	NA	hypothetical protein OCBIM_22005703mg
Octopus bimaculoides	KQ417280	57883	-	Ocbimv22005820m.g	2476	ATA=>GTA	826	I=>V	2	0.4762	zf-C2H2	hypothetical protein OCBIM_22005820mg
Octopus bimaculoides	KQ417285	314525	-	Ocbimv22005958m.g	991	ACG=>GCG	331	T=>A	4	0.274725	NA	PREDICTED: sex peptide receptor-like
Octopus bimaculoides	KQ417285	314533	-	Ocbimv22005958m.g	983	AAG=>AGG	328	K=>R	4	0.435975	NA	PREDICTED: sex peptide receptor-like
Octopus bimaculoides	KQ417293	262686	+	Ocbimv22006060m.g	475	ACT=>GCT	159	T=>A	4	0.2701	NA	PREDICTED: BRCA1-associated protein-like
Octopus bimaculoides	KQ417293	262726	+	Ocbimv22006060m.g	515	AAG=>AGG	172	K=>R	4	0.666825	NA	PREDICTED: BRCA1-associated protein-like
Octopus bimaculoides	KQ417294	397766	+	Ocbimv22006088m.g	56	AAC=>AGC	19	N=>S	2	0.65	NA	hypothetical protein OCBIM_22006088mg
Octopus bimaculoides	KQ417294	532530	-	Ocbimv22006091m.g	2503	AGC=>GGC	835	S=>G	2	0.38095	NA	PREDICTED: proteasome activator complex subunit 4-like
Octopus bimaculoides	KQ417298	210936	+	Ocbimv22006113m.g	298	ACC=>GCC	100	T=>A	4	0.4229	NA	hypothetical protein OCBIM_22006113mg
Octopus bimaculoides	KQ417298	210999	+	Ocbimv22006113m.g	361	AGT=>GGT	121	S=>G	4	0.909175	NA	hypothetical protein OCBIM_22006113mg
Octopus bimaculoides	KQ417298	211005	+	Ocbimv22006113m.g	367	AGT=>GGT	123	S=>G	4	0.771025	NA	hypothetical protein OCBIM_22006113mg
Octopus bimaculoides	KQ417300	121011	-	Ocbimv22006121m.g	143	AAG=>AGG	48	K=>R	4	0.56735	NA	PREDICTED: DDB1- and CUL4-associated factor 10 homolog
Octopus bimaculoides	KQ417300	121012	-	Ocbimv22006121m.g	142	AAG=>GAG	48	K=>E	4	0.335275	NA	PREDICTED: DDB1- and CUL4-associated factor 10 homolog
Octopus bimaculoides	KQ417300	142323	+	Ocbimv22006124m.g	365	CAG=>CGG	122	Q=>R	2	0.41665	NA	hypothetical protein OCBIM_22006124mg
Octopus bimaculoides	KQ417300	163750	-	Ocbimv22006126m.g	1001	AAA=>AGA	334	K=>R	4	0.370825	Fumble	PREDICTED: pantothenate kinase 3-like isoform X1
Octopus bimaculoides	KQ417300	469171	+	Ocbimv22006132m.g	1310	AAG=>AGG	437	K=>R	4	0.69335	NA	hypothetical protein OCBIM_22006132mg
Octopus bimaculoides	KQ417300	469393	+	Ocbimv22006132m.g	1532	CAG=>CGG	511	Q=>R	4	0.753025	NA	hypothetical protein OCBIM_22006132mg
Octopus bimaculoides	KQ417300	604302	+	Ocbimv22006134m.g	1613	AAA=>AGA	538	K=>R	4	0.343975	NA	hypothetical protein OCBIM_22006134mg
Octopus bimaculoides	KQ417300	605583	+	Ocbimv22006134m.g	2894	AAA=>AGA	965	K=>R	4	0.215075	NA	hypothetical protein OCBIM_22006134mg
Octopus bimaculoides	KQ417300	628433	+	Ocbimv22006136m.g	113	TAC=>TGC	38	Y=>C	4	0.302175	NA	PREDICTED: uncharacterized protein LOC106868614
Octopus bimaculoides	KQ417300	781168	-	Ocbimv22006145m.g	349	AGA=>GGA	117	R=>G	4	0.40285	NA	PREDICTED: nitric oxide-associated protein 1-like
Octopus bimaculoides	KQ417301	112902	+	Ocbimv22006186m.g	667	AAG=>GAG	223	K=>E	4	0.645825	MFS_1	PREDICTED: monocarboxylate transporter 12-like
Octopus bimaculoides	KQ417303	256643	-	Ocbimv22006202m.g	346	ACC=>GCC	116	T=>A	4	0.615775	NA	hypothetical protein OCBIM_22006202mg
Octopus bimaculoides	KQ417305	525993	+	Ocbimv22006258m.g	501	ATA=>ATG	167	I=>M	4	0.177675	NA	PREDICTED: uncharacterized protein LOC106868655 isoform X2
Octopus bimaculoides	KQ417305	540588	+	Ocbimv22006258m.g	2749	ACT=>GCT	917	T=>A	4	0.425525	CCDC142	PREDICTED: uncharacterized protein LOC106868655 isoform X2
Octopus bimaculoides	KQ417305	540616	+	Ocbimv22006258m.g	2777	AAA=>AGA	926	K=>R	4	0.4445	CCDC142	PREDICTED: uncharacterized protein LOC106868655 isoform X2
Octopus bimaculoides	KQ417316	29231	-	Ocbimv22006379m.g	826	AGG=>GGG	276	R=>G	4	0.50305	Pkinase_Tyr	hypothetical protein OCBIM_22006379mg
Octopus bimaculoides	KQ417318	452011	-	Ocbimv22006401m.g	677	AAC=>AGC	226	N=>S	4	0.77435	Iso_dh	PREDICTED: isocitrate dehydrogenase [NAD] subunit beta, mitochondrial-like
Octopus bimaculoides	KQ417319	117876	-	Ocbimv22006440m.g	233	TAT=>TGT	78	Y=>C	4	0.27635	NA	hypothetical protein OCBIM_22006440mg
Octopus bimaculoides	KQ417320	94114	-	Ocbimv22006444m.g	586	ACT=>GCT	196	T=>A	4	0.328525	Mito_carr	PREDICTED: peroxisomal membrane protein PMP34-like isoform X1
Octopus bimaculoides	KQ417333	425537	+	Ocbimv22006527m.g	1373	AAT=>AGT	458	N=>S	4	0.61865	NA	PREDICTED: uncharacterized protein LOC106868713
Octopus bimaculoides	KQ417336	72205	+	Ocbimv22006559m.g	54	ATA=>ATG	18	I=>M	4	0.9375	NA	PREDICTED: zinc finger protein 436-like isoform X2
Octopus bimaculoides	KQ417336	72209	+	Ocbimv22006559m.g	58	AAA=>GAA	20	K=>E	3	0.527767	NA	PREDICTED: zinc finger protein 436-like isoform X2
Octopus bimaculoides	KQ417336	72210	+	Ocbimv22006559m.g	59	AAA=>AGA	20	K=>R	3	0.455567	NA	PREDICTED: zinc finger protein 436-like isoform X2
Octopus bimaculoides	KQ417336	72926	+	Ocbimv22006559m.g	775	AGC=>GGC	259	S=>G	4	0.872225	zf-C2H2	PREDICTED: zinc finger protein 436-like isoform X2
Octopus bimaculoides	KQ417353	59681	-	Ocbimv22006810m.g	2305	AGT=>GGT	769	S=>G	4	0.256925	FH2	hypothetical protein OCBIM_22006810mg
Octopus bimaculoides	KQ417353	208823	-	Ocbimv22006813m.g	2030	AAG=>AGG	677	K=>R	4	0.28665	NA	hypothetical protein OCBIM_22006813mg, partial
Octopus bimaculoides	KQ417354	68369	-	Ocbimv22006815m.g	2782	AGA=>GGA	928	R=>G	4	0.53195	NA	hypothetical protein OCBIM_22006815mg, partial
Octopus bimaculoides	KQ417354	68582	-	Ocbimv22006815m.g	2569	AAA=>GAA	857	K=>E	4	0.266775	NA	hypothetical protein OCBIM_22006815mg, partial
Octopus bimaculoides	KQ417354	79721	-	Ocbimv22006815m.g	992	CAG=>CGG	331	Q=>R	4	0.1512	NA	hypothetical protein OCBIM_22006815mg, partial
Octopus bimaculoides	KQ417354	109389	-	Ocbimv22006815m.g	88	AGA=>GGA	30	R=>G	4	0.439225	NA	hypothetical protein OCBIM_22006815mg, partial
Octopus bimaculoides	KQ417358	53108	-	Ocbimv22006829m.g	203	AAT=>AGT	68	N=>S	2	0.2416	MFS_1	PREDICTED: sialin-like isoform X1
Octopus bimaculoides	KQ417358	221735	-	Ocbimv22006833m.g	163	ACG=>GCG	55	T=>A	4	0.8641	NA	PREDICTED: membrane-bound O-acyltransferase domain-containing protein 2-like
Octopus bimaculoides	KQ417358	777217	-	Ocbimv22006858m.g	1738	ACT=>GCT	580	T=>A	4	0.220975	NA	PREDICTED: RNA-binding protein 5-like isoform X1
Octopus bimaculoides	KQ417369	69408	-	Ocbimv22006972m.g	89	AAG=>AGG	30	K=>R	3	0.659033	NA	hypothetical protein OCBIM_22006972mg, partial
Octopus bimaculoides	KQ417370	320876	+	Ocbimv22007008m.g	1336	AGC=>GGC	446	S=>G	4	0.413125	Methyltr_RsmB-F	PREDICTED: putative methyltransferase NSUN6
Octopus bimaculoides	KQ417370	467453	-	Ocbimv22007015m.g	161	AAA=>AGA	54	K=>R	3	0.466667	NA	hypothetical protein OCBIM_22007015mg
Octopus bimaculoides	KQ417371	530972	-	Ocbimv22007052m.g	142	ATG=>GTG	48	M=>V	3	0.673	Xan_ur_permease	hypothetical protein OCBIM_22007052mg
Octopus bimaculoides	KQ417377	59029	+	Ocbimv22007071m.g	481	AGT=>GGT	161	S=>G	4	0.44305	NA	hypothetical protein OCBIM_22007071mg
Octopus bimaculoides	KQ417377	167066	+	Ocbimv22007075m.g	349	ATT=>GTT	117	I=>V	4	0.75955	RUN	hypothetical protein OCBIM_22007075mg
Octopus bimaculoides	KQ417377	182321	+	Ocbimv22007075m.g	963	ATA=>ATG	321	I=>M	4	0.82895	NA	hypothetical protein OCBIM_22007075mg
Octopus bimaculoides	KQ417377	182322	+	Ocbimv22007075m.g	964	ACC=>GCC	322	T=>A	4	0.82405	NA	hypothetical protein OCBIM_22007075mg
Octopus bimaculoides	KQ417377	512703	-	Ocbimv22007084m.g	346	ACC=>GCC	116	T=>A	4	0.589575	S1	PREDICTED: S1 RNA-binding domain-containing protein 1-like isoform X1
Octopus bimaculoides	KQ417391	40106	+	Ocbimv22007194m.g	109	ACT=>GCT	37	T=>A	4	0.5015	NA	hypothetical protein OCBIM_22007194mg, partial
Octopus bimaculoides	KQ417391	40157	+	Ocbimv22007194m.g	160	AGT=>GGT	54	S=>G	4	0.217325	NA	hypothetical protein OCBIM_22007194mg, partial
Octopus bimaculoides	KQ417391	40163	+	Ocbimv22007194m.g	166	AGT=>GGT	56	S=>G	4	0.226475	NA	hypothetical protein OCBIM_22007194mg, partial
Octopus bimaculoides	KQ417401	162369	+	Ocbimv22007297m.g	170	TAG=>TGG	57	U=>W	3	0.2254	NA	hypothetical protein OCBIM_22007297mg
Octopus bimaculoides	KQ417403	104841	-	Ocbimv22007318m.g	3739	AGG=>GGG	1247	R=>G	4	0.6178	NA	hypothetical protein OCBIM_22007318mg
Octopus bimaculoides	KQ417403	104928	-	Ocbimv22007318m.g	3652	AAC=>GAC	1218	N=>D	4	0.738075	NA	hypothetical protein OCBIM_22007318mg
Octopus bimaculoides	KQ417403	104939	-	Ocbimv22007318m.g	3641	TAC=>TGC	1214	Y=>C	4	0.838325	NA	hypothetical protein OCBIM_22007318mg
Octopus bimaculoides	KQ417403	104984	-	Ocbimv22007318m.g	3596	AAG=>AGG	1199	K=>R	4	0.398775	NA	hypothetical protein OCBIM_22007318mg
Octopus bimaculoides	KQ417403	105002	-	Ocbimv22007318m.g	3578	AAA=>AGA	1193	K=>R	4	0.21175	NA	hypothetical protein OCBIM_22007318mg
Octopus bimaculoides	KQ417403	105018	-	Ocbimv22007318m.g	3562	ACT=>GCT	1188	T=>A	4	0.8017	NA	hypothetical protein OCBIM_22007318mg
Octopus bimaculoides	KQ417403	105224	-	Ocbimv22007318m.g	3356	AAG=>AGG	1119	K=>R	4	0.606275	NA	hypothetical protein OCBIM_22007318mg
Octopus bimaculoides	KQ417403	105366	-	Ocbimv22007318m.g	3214	AGA=>GGA	1072	R=>G	4	0.286775	NA	hypothetical protein OCBIM_22007318mg
Octopus bimaculoides	KQ417403	105888	-	Ocbimv22007318m.g	2692	AGA=>GGA	898	R=>G	4	0.4476	NA	hypothetical protein OCBIM_22007318mg
Octopus bimaculoides	KQ417403	106073	-	Ocbimv22007318m.g	2507	AAG=>AGG	836	K=>R	4	0.424125	NA	hypothetical protein OCBIM_22007318mg
Octopus bimaculoides	KQ417403	106074	-	Ocbimv22007318m.g	2506	AAG=>GAG	836	K=>E	4	0.77205	NA	hypothetical protein OCBIM_22007318mg
Octopus bimaculoides	KQ417403	106479	-	Ocbimv22007318m.g	2101	AAG=>GAG	701	K=>E	4	0.436675	NA	hypothetical protein OCBIM_22007318mg
Octopus bimaculoides	KQ417403	106608	-	Ocbimv22007318m.g	1972	AGA=>GGA	658	R=>G	4	0.83375	NA	hypothetical protein OCBIM_22007318mg
Octopus bimaculoides	KQ417403	106824	-	Ocbimv22007318m.g	1756	AGA=>GGA	586	R=>G	4	0.647375	NA	hypothetical protein OCBIM_22007318mg
Octopus bimaculoides	KQ417403	154092	-	Ocbimv22007318m.g	311	AAT=>AGT	104	N=>S	2	0.6739	NA	hypothetical protein OCBIM_22007318mg
Octopus bimaculoides	KQ417412	44616	+	Ocbimv22007405m.g	1048	ATT=>GTT	350	I=>V	4	0.205425	NA	hypothetical protein OCBIM_22007405mg
Octopus bimaculoides	KQ417412	205071	+	Ocbimv22007410m.g	70	ATC=>GTC	24	I=>V	4	0.821875	F-box-like	PREDICTED: F-box/LRR-repeat protein 2-like
Octopus bimaculoides	KQ417412	205083	+	Ocbimv22007410m.g	82	AGG=>GGG	28	R=>G	4	0.29155	F-box-like	PREDICTED: F-box/LRR-repeat protein 2-like
Octopus bimaculoides	KQ417421	157831	+	Ocbimv22007526m.g	520	AAC=>GAC	174	N=>D	3	0.6579	PAX	hypothetical protein OCBIM_22007526mg
Octopus bimaculoides	KQ417421	157832	+	Ocbimv22007526m.g	521	AAC=>AGC	174	N=>S	3	0.525033	PAX	hypothetical protein OCBIM_22007526mg
Octopus bimaculoides	KQ417431	54619	-	Ocbimv22007577m.g	532	AGT=>GGT	178	S=>G	4	0.2149	NA	hypothetical protein OCBIM_22007577mg
Octopus bimaculoides	KQ417446	220289	-	Ocbimv22007720m.g	1699	AGG=>GGG	567	R=>G	4	0.781825	Dpy19	hypothetical protein OCBIM_22007720mg
Octopus bimaculoides	KQ417446	234452	-	Ocbimv22007720m.g	799	ATG=>GTG	267	M=>V	4	0.633325	Dpy19	hypothetical protein OCBIM_22007720mg
Octopus bimaculoides	KQ417455	99764	+	Ocbimv22007843m.g	4324	AAT=>GAT	1442	N=>D	4	0.143425	NA	PREDICTED: TPR and ankyrin repeat-containing protein 1-like
Octopus bimaculoides	KQ417455	100401	+	Ocbimv22007843m.g	4961	AAA=>AGA	1654	K=>R	4	0.36505	NA	PREDICTED: TPR and ankyrin repeat-containing protein 1-like
Octopus bimaculoides	KQ417455	167147	+	Ocbimv22007850m.g	182	CAA=>CGA	61	Q=>R	4	0.448	NA	hypothetical protein OCBIM_22007850mg
Octopus bimaculoides	KQ417455	365062	-	Ocbimv22007862m.g	1328	AAT=>AGT	443	N=>S	4	0.87735	NA	PREDICTED: tubulin beta chain
Octopus bimaculoides	KQ417455	365063	-	Ocbimv22007862m.g	1327	AAT=>GAT	443	N=>D	4	0.136075	NA	PREDICTED: tubulin beta chain
Octopus bimaculoides	KQ417455	437532	-	Ocbimv22007869m.g	70	ACT=>GCT	24	T=>A	4	0.15035	NA	hypothetical protein OCBIM_22007869mg
Octopus bimaculoides	KQ417459	385824	-	Ocbimv22007915m.g	49	AAG=>GAG	17	K=>E	4	0.4526	NA	PREDICTED: cytokine receptor-like factor 3 isoform X1
Octopus bimaculoides	KQ417459	711975	+	Ocbimv22007924m.g	1700	AAT=>AGT	567	N=>S	4	0.41155	NA	hypothetical protein OCBIM_22007924mg
Octopus bimaculoides	KQ417466	1595721	+	Ocbimv22007968m.g	311	CAG=>CGG	104	Q=>R	4	0.274675	SH3_2	hypothetical protein OCBIM_22007968mg, partial
Octopus bimaculoides	KQ417471	33870	+	Ocbimv22008027m.g	70	AAG=>GAG	24	K=>E	3	0.806833	NA	hypothetical protein OCBIM_22008027mg
Octopus bimaculoides	KQ417473	36277	+	Ocbimv22008037m.g	238	ATC=>GTC	80	I=>V	2	0.48025	NA	hypothetical protein OCBIM_22008037mg
Octopus bimaculoides	KQ417475	284265	-	Ocbimv22008042m.g	872	AAC=>AGC	291	N=>S	4	0.2052	UCH	PREDICTED: ubiquitin carboxyl-terminal hydrolase 5-like, partial
Octopus bimaculoides	KQ417476	28588	-	Ocbimv22008046m.g	488	AAT=>AGT	163	N=>S	4	0.365575	NA	hypothetical protein OCBIM_22008046mg, partial
Octopus bimaculoides	KQ417476	28589	-	Ocbimv22008046m.g	487	AAT=>GAT	163	N=>D	4	0.577125	NA	hypothetical protein OCBIM_22008046mg, partial
Octopus bimaculoides	KQ417481	440110	+	Ocbimv22008143m.g	550	ATA=>GTA	184	I=>V	3	0.2609	Ion_trans	PREDICTED: serine-rich adhesin for platelets-like
Octopus bimaculoides	KQ417481	523721	+	Ocbimv22008145m.g	388	ATT=>GTT	130	I=>V	4	0.645225	cNMP_binding	hypothetical protein OCBIM_22008145mg
Octopus bimaculoides	KQ417481	573370	+	Ocbimv22008150m.g	263	GAT=>GGT	88	D=>G	2	0.1553	NA	hypothetical protein OCBIM_22008150mg
Octopus bimaculoides	KQ417481	573373	+	Ocbimv22008150m.g	266	GAT=>GGT	89	D=>G	3	0.357467	NA	hypothetical protein OCBIM_22008150mg
Octopus bimaculoides	KQ417481	573435	+	Ocbimv22008150m.g	328	AGA=>GGA	110	R=>G	3	0.295233	NA	hypothetical protein OCBIM_22008150mg
Octopus bimaculoides	KQ417481	574026	+	Ocbimv22008150m.g	919	ACT=>GCT	307	T=>A	2	0.1378	NA	hypothetical protein OCBIM_22008150mg
Octopus bimaculoides	KQ417481	574032	+	Ocbimv22008150m.g	925	ACA=>GCA	309	T=>A	3	0.145967	NA	hypothetical protein OCBIM_22008150mg
Octopus bimaculoides	KQ417481	574035	+	Ocbimv22008150m.g	928	ACA=>GCA	310	T=>A	2	0.1204	NA	hypothetical protein OCBIM_22008150mg
Octopus bimaculoides	KQ417481	574044	+	Ocbimv22008150m.g	937	ACT=>GCT	313	T=>A	2	0.14765	NA	hypothetical protein OCBIM_22008150mg
Octopus bimaculoides	KQ417481	574053	+	Ocbimv22008150m.g	946	ACT=>GCT	316	T=>A	2	0.17095	NA	hypothetical protein OCBIM_22008150mg
Octopus bimaculoides	KQ417481	574056	+	Ocbimv22008150m.g	949	ACT=>GCT	317	T=>A	4	0.3009	NA	hypothetical protein OCBIM_22008150mg
Octopus bimaculoides	KQ417481	574077	+	Ocbimv22008150m.g	970	AGT=>GGT	324	S=>G	3	0.661833	NA	hypothetical protein OCBIM_22008150mg
Octopus bimaculoides	KQ417481	574083	+	Ocbimv22008150m.g	976	AGT=>GGT	326	S=>G	3	0.6111	NA	hypothetical protein OCBIM_22008150mg
Octopus bimaculoides	KQ417481	574086	+	Ocbimv22008150m.g	979	AGT=>GGT	327	S=>G	3	0.416633	NA	hypothetical protein OCBIM_22008150mg
Octopus bimaculoides	KQ417481	574089	+	Ocbimv22008150m.g	982	AGT=>GGT	328	S=>G	3	0.626267	NA	hypothetical protein OCBIM_22008150mg
Octopus bimaculoides	KQ417481	574095	+	Ocbimv22008150m.g	988	AGC=>GGC	330	S=>G	2	0.4	NA	hypothetical protein OCBIM_22008150mg
Octopus bimaculoides	KQ417481	585176	+	Ocbimv22008150m.g	2473	ATT=>GTT	825	I=>V	4	0.17675	NA	hypothetical protein OCBIM_22008150mg
Octopus bimaculoides	KQ417481	1083304	-	Ocbimv22008157m.g	760	ATT=>GTT	254	I=>V	4	0.46005	Ion_trans	PREDICTED: potassium voltage-gated channel subfamily C member 2-like
Octopus bimaculoides	KQ417481	1083478	-	Ocbimv22008157m.g	586	ATT=>GTT	196	I=>V	3	0.1098	Ion_trans	PREDICTED: potassium voltage-gated channel subfamily C member 2-like
Octopus bimaculoides	KQ417481	1083757	-	Ocbimv22008157m.g	307	ACG=>GCG	103	T=>A	4	0.539525	Ion_trans	PREDICTED: potassium voltage-gated channel subfamily C member 2-like
Octopus bimaculoides	KQ417481	1341439	-	Ocbimv22008162m.g	571	AGT=>GGT	191	S=>G	4	0.5752	NA	hypothetical protein OCBIM_22008162mg, partial
Octopus bimaculoides	KQ417481	1341442	-	Ocbimv22008162m.g	568	ATT=>GTT	190	I=>V	3	0.201667	NA	hypothetical protein OCBIM_22008162mg, partial
Octopus bimaculoides	KQ417481	1341445	-	Ocbimv22008162m.g	565	AGT=>GGT	189	S=>G	3	0.172367	NA	hypothetical protein OCBIM_22008162mg, partial
Octopus bimaculoides	KQ417481	1341478	-	Ocbimv22008162m.g	532	ACT=>GCT	178	T=>A	4	0.4111	NA	hypothetical protein OCBIM_22008162mg, partial
Octopus bimaculoides	KQ417481	1341481	-	Ocbimv22008162m.g	529	ACT=>GCT	177	T=>A	2	0.2262	NA	hypothetical protein OCBIM_22008162mg, partial
Octopus bimaculoides	KQ417481	1342972	-	Ocbimv22008163m.g	465	ATA=>ATG	155	I=>M	3	0.2165	NA	PREDICTED: uncharacterized protein LOC106869077, partial
Octopus bimaculoides	KQ417481	1342974	-	Ocbimv22008163m.g	463	ATA=>GTA	155	I=>V	3	0.351033	NA	PREDICTED: uncharacterized protein LOC106869077, partial
Octopus bimaculoides	KQ417481	1907703	+	Ocbimv22008177m.g	217	AGT=>GGT	73	S=>G	4	0.5006	Med13_N	PREDICTED: mediator of RNA polymerase II transcription subunit 13-like
Octopus bimaculoides	KQ417482	38898	+	Ocbimv22008184m.g	100	AAA=>GAA	34	K=>E	4	0.364525	NA	PREDICTED: monocarboxylate transporter 5-like
Octopus bimaculoides	KQ417482	38901	+	Ocbimv22008184m.g	103	AGC=>GGC	35	S=>G	4	0.60555	NA	PREDICTED: monocarboxylate transporter 5-like
Octopus bimaculoides	KQ417482	240308	-	Ocbimv22008189m.g	147	ATA=>ATG	49	I=>M	3	0.595233	MFS_1	PREDICTED: monocarboxylate transporter 5-like isoform X1
Octopus bimaculoides	KQ417482	430364	+	Ocbimv22008194m.g	876	ATA=>ATG	292	I=>M	4	0.7695	NA	hypothetical protein OCBIM_22008194mg, partial
Octopus bimaculoides	KQ417498	608139	-	Ocbimv22008363m.g	301	AAT=>GAT	101	N=>D	4	0.668375	NA	PREDICTED: nostrin-like
Octopus bimaculoides	KQ417498	608141	-	Ocbimv22008363m.g	299	AAT=>AGT	100	N=>S	4	0.3924	NA	PREDICTED: nostrin-like
Octopus bimaculoides	KQ417498	610812	-	Ocbimv22008363m.g	86	AAA=>AGA	29	K=>R	3	0.499733	NA	PREDICTED: nostrin-like
Octopus bimaculoides	KQ417501	235120	-	Ocbimv22008431m.g	100	AAC=>GAC	34	N=>D	4	0.266325	NA	hypothetical protein OCBIM_22008431mg, partial
Octopus bimaculoides	KQ417501	264268	-	Ocbimv22008432m.g	1104	ATA=>ATG	368	I=>M	4	0.45705	NA	hypothetical protein OCBIM_22008432mg
Octopus bimaculoides	KQ417505	168568	+	Ocbimv22008490m.g	70	ACA=>GCA	24	T=>A	4	0.56565	NA	PREDICTED: uncharacterized protein C16orf52 homolog
Octopus bimaculoides	KQ417505	168578	+	Ocbimv22008490m.g	80	AAC=>AGC	27	N=>S	4	0.2544	NA	PREDICTED: uncharacterized protein C16orf52 homolog
Octopus bimaculoides	KQ417506	245170	+	Ocbimv22008494m.g	853	AGG=>GGG	285	R=>G	4	0.220075	Arrestin_C	hypothetical protein OCBIM_22008494mg
Octopus bimaculoides	KQ417506	253645	+	Ocbimv22008494m.g	1177	ATC=>GTC	393	I=>V	4	0.691075	NA	hypothetical protein OCBIM_22008494mg
Octopus bimaculoides	KQ417506	372252	-	Ocbimv22008500m.g	1567	AGC=>GGC	523	S=>G	3	0.591333	SMC_N	PREDICTED: structural maintenance of chromosomes protein 4-like
Octopus bimaculoides	KQ417510	150	-	Ocbimv22008567m.g	1966	ATG=>GTG	656	M=>V	4	0.254925	NA	hypothetical protein OCBIM_22008567mg, partial
Octopus bimaculoides	KQ417510	161	-	Ocbimv22008567m.g	1955	AAA=>AGA	652	K=>R	4	0.4844	NA	hypothetical protein OCBIM_22008567mg, partial
Octopus bimaculoides	KQ417510	8898	-	Ocbimv22008567m.g	779	AAG=>AGG	260	K=>R	4	0.764475	Sec5	hypothetical protein OCBIM_22008567mg, partial
Octopus bimaculoides	KQ417510	217703	-	Ocbimv22008576m.g	1115	AAG=>AGG	372	K=>R	4	0.34795	NA	PREDICTED: uncharacterized protein LOC106869184 isoform X1
Octopus bimaculoides	KQ417510	421198	+	Ocbimv22008589m.g	1169	AAG=>AGG	390	K=>R	4	0.63485	UCH	PREDICTED: ubiquitin carboxyl-terminal hydrolase 15-like
[truncated: 3,696 more rows]

## Sheet: S5-2 Shared recoding sites
Table S5-2. Recoding sites occurred in exactly the same positions of the protein-coding genes from the same gene family across two or more species, related to Figure 5E. Note: recoding sites only shared by the two Drosophila flies are not presented.
Recoding site	Gene family	Species	Gene symbol	Gene ID	CDS location	Protein location	# Samples identified recoding	Editing level across samples	Gene annotation
GRIA2:607:Q/R	Glutamate receptor, ionotropic	Danio rerio	GRIA2A	ENSDARG00000070173	1796	599	3	1	glutamate receptor, ionotropic, AMPA 2a precursor
		Homo sapiens	GRIA2	ENSG00000120251	1820	607	3	0.976533	glutamate ionotropic receptor AMPA type subunit 2
		Homo sapiens	GRIK2	ENSG00000164418	1862	621	3	0.878633	glutamate receptor ionotropic, kainate 2
		Homo sapiens	GRIK1	ENSG00000171189	1907	636	3	0.8889	glutamate receptor ionotropic, kainate 1
GRIA2:764:R/G	Glutamate receptor, ionotropic	Danio rerio	GRIA2B	ENSDARG00000052765	2278	760	2	0.72225	glutamate receptor, ionotropic, AMPA2b
		Homo sapiens	GRIA3	ENSG00000125675	2323	775	3	0.8866	glutamate ionotropic receptor AMPA type subunit 3
		Homo sapiens	GRIA2	ENSG00000120251	2290	764	3	0.614467	glutamate ionotropic receptor AMPA type subunit 2
		Homo sapiens	GRIA4	ENSG00000152578	2293	765	3	0.9184	glutamate ionotropic receptor AMPA type subunit 4
CADPS:1250:E/G	Calcium-dependent secretion activator	Danio rerio	CADPS	ENSDARG00000070567	3683	1228	3	0.3144	calcium-dependent secretion activator 1
		Homo sapiens	CADPS	ENSG00000163618	3749	1250	3	0.1569	calcium dependent secretion activator
qvr:112:S/G	quiver	Drosophila simulans	qvr	gene3764	334	112	2	0.9377	quiver
		Drosophila melanogaster	qvr	FBgn0260499	334	112	2	0.98835	quiver
		Acromyrmex echinatior	qvr	Aech_12422	130	44	3	0.798733	quiver
qvr:117:H/R	quiver	Drosophila simulans	qvr	gene3764	350	117	2	0.74975	quiver
		Drosophila melanogaster	qvr	FBgn0260499	350	117	2	0.82075	quiver
		Acromyrmex echinatior	qvr	Aech_12422	146	49	3	0.620033	quiver
Ca-α1T:2689:N/S	Calcium Voltage-Gated Channel Subunit Alpha1	Drosophila simulans	Ca-α1T	gene13335	8045	2682	2	0.69325	Ca(2+)-channel protein alpha1 subunit T
		Drosophila melanogaster	Ca-α1T	FBgn0264386	8066	2689	2	0.69295	Ca(2+)-channel protein alpha1 subunit T
		Acromyrmex echinatior	Ca-α1T	Aech_10328	5306	1769	3	0.905567	Ca(2+)-channel protein alpha1 subunit T
Shab:660:Y/C	Potassium Voltage-Gated Channel	Drosophila simulans	Shab	gene6278	1976	659	2	0.92725	shaker cognate b
		Drosophila melanogaster	Shab	FBgn0262593	1979	660	2	0.69535	shaker cognate b
		Acromyrmex echinatior	Shab	Aech_04762	515	172	3	0.862967	Potassium voltage-gated channel protein Shab
		Octopus bimaculoides	Shab	Ocbimv22003886m.g	656	219	4	0.44255	potassium voltage-gated channel protein Shab
Shab:681:I/V	Potassium Voltage-Gated Channel	Drosophila simulans	Shab	gene6278	2038	680	2	0.89965	shaker cognate b
		Drosophila melanogaster	Shab	FBgn0262593	2041	681	2	0.7699	shaker cognate b
		Acromyrmex echinatior	Shab	Aech_04762	577	193	3	0.968167	Potassium voltage-gated channel protein Shab
		Octopus bimaculoides	Shab	Ocbimv22003886m.g	718	240	4	0.752875	potassium voltage-gated channel protein Shab
		Homo sapiens	KCNA1	ENSG00000111262	1198	400	3	0.153633	potassium voltage-gated channel subfamily A member 1
SYT:383:I/V	Synaptotagmin	Drosophila simulans	SYT1	gene369	1147	383	2	0.70715	synaptotagmin 1
		Octopus bimaculoides	SYT	Ocbimv22021175m.g	970	324	4	0.532425	synaptotagmin
Mhc:193:S/G	Myosin heavy chain, skeletal muscle	Strongylocentrotus purpuratus	Mhc	SPU_010054	577	193	6	0.616267	myosin heavy chain, striated muscle
		Ptychodera flava	Mhc	pfl_40v0_9_20150316_1g2486	577	193	3	0.3833	striated muscle myosin heavy chain
ACTN2:205:K/R	Alpha-actinin, skeletal muscle	Strongylocentrotus purpuratus	ACTN2	SPU_020920	614	205	6	0.956867	Alpha-actinin 2
		Ptychodera flava	ACTN2	pfl_40v0_9_20150316_1g9348	701	234	3	0.759933	Alpha-actinin 2
CAFP100:413:S/G	Cilia and flagella associated protein 100	Crassostrea gigas	CAFP100	CGI_10020622	1237	413	3	0.921867	cilia- and flagella-associated protein 100
		Ptychodera flava	CAFP100	pfl_40v0_9_20150316_1g20888	1537	513	3	0.9589	cilia- and flagella-associated protein 100-like
l(1)G0196:1663:S/G	lethal (1) G0196	Drosophila simulans	l(1)G0196	gene15010	5305	1769	2	0.54765	lethal (1) G0196, inositol hexakisphosphate and diphosphoinositol-pentakisphosphate kinase
		Drosophila melanogaster	l(1)G0196	FBgn0027279	4987	1663	2	0.5237	lethal (1) G0196, inositol hexakisphosphate and diphosphoinositol-pentakisphosphate kinase
		Acromyrmex echinatior	l(1)G0196	Aech_17761	4654	1552	3	0.811833	lethal (1) G0196, inositol hexakisphosphate and diphosphoinositol-pentakisphosphate kinase
CHD7-like:2384:K/R	Chromodomain-helicase-DNA-binding protein	Acromyrmex echinatior	CDH7-like	Aech_09673	7151	2384	3	0.380267	Chromodomain-helicase-DNA-binding protein 7 like
		Octopus bimaculoides	CDH7-like	Ocbimv22021132m.g	2663	888	3	0.352567	Chromodomain-helicase-DNA-binding protein 7 like
WRD97-like:486:Y/C	WD repeat-containing protein	Aplysia californica	WRD97-like	gene13566	1457	486	3	0.817467	WD repeat-containing protein KIAA1875 like
		Crassostrea gigas	WRD97-like	CGI_10025114	1403	468	2	0.50755	WD repeat-containing protein 97 like
rotund-like:221:N/S	rotund-like	Crassostrea gigas	rotund-like	CGI_10028616	728	243	3	0.9041	Zinc finger protein rotund
		Branchiostoma belcheri	rotund-like	289470F	662	221	3	0.430067	zinc finger protein 362-like
rotund-like:321:K/R	rotund-like	Aplysia californica	rotund-like	gene15687	1133	378	3	0.607333	Zinc finger protein rotund like
		Octopus bimaculoides	rotund-like	Ocbimv22023561m.g	962	321	4	0.337825	Zinc finger protein rotund like
